# Supplementary material for: The genome of the versatile nitrogen fixer Azorhizobium caulinodans ORS571
Source: BMC Genomics. 2008 Jun 4;9:271. doi: 10.1186/1471-2164-9-271 (PMC2443382; doi:10.1186/1471-2164-9-271)
Supplement: Additional file 2 — Overview of the properties of the 45 α-proteobacterial genomes of the data set. From left to right: bacterial strain; type of replicon; NCBI database identification code; size in Mbp; GC content of the replicon; number of proteins encoded by the replicon; number of structural RNA elements on the replicon. [file 1471-2164-9-271-S2.xls]

## Sheet: Overview
Bacterial strain	Type of replicon	RefSeq	Size (Mbp)	GC	Proteins	RNAs
Azorhizobium caulinodans ORS571	Chromosome	NC_009937	5.4	0.673	4717	63
Rickettsia typhi strain Wilmington	Chromosome	NC_006142	1.1115	0.289	838	39
Rickettsia prowazekii strain Madrid E	Chromosome	NC_000963	1.11152	0.29	835	37
Rickettsia felis URRWXCal2 URRWXCa12	Chromosome	NC_007109	1.48515	0.325	1400	39
	Plasmid pRF	NC_007110	0.062829	0.336	68	--
	Plasmid pRFdelta	NC_007111	0.039263	0.332	44	--
Rickettsia conorii strain Malish 7	Chromosome	NC_003103	1.3	0.324	1374	38
Neorickettsia sennetsu strain Miyayama	Chromosome	NC_007798	0.859006	0.411	932	38
Wolbachia endosymbiont of Drosophila melanogaster	Chromosome	NC_002978	1.26778	0.352	1195	39
Wolbachia endosymbiont strain TRS of Brugia malayi endosymbiont from Brugia malayi	Chromosome	NC_006833	1.08008	0.342	805	37
Ehrlichia canis strain Jake	Chromosome	NC_007354	1.3	0.29	925	42
Ehrlichia chaffeensis strain Arkansas	Chromosome	NC_007799	1.17625	0.301	1105	43
Ehrlichia ruminantium strain Gardel	Chromosome	NC_006831	1.49992	0.275	950	39
Ehrlichia ruminantium strain Welgevonden (France)	Chromosome	NC_006832	1.51298	0.275	958	39
Ehrlichia ruminantium strain Welgevonden (South Africa)	Chromosome	NC_005295	1.51635	0.275	888	41
Anaplasma marginale strain St. Maries	Chromosome	NC_004842	1.2	0.498	949	40
Anaplasma phagocytophilum HZ	Chromosome	NC_007797	1.47128	0.416	1264	42
Candidatus Pelagibacter ubique HTCC1062	Chromosome	NC_007205	1.3	0.297	1354	35
Gluconobacter oxydans 621H	Chromosome	NC_006677	2.70217	0.611	2432	67
	Plasmid pGOX1	NC_006672	0.163186	0.583	163	--
	Plasmid pGOX2	NC_006673	0.026568	0.561	29	--
	Plasmid pGOX3	NC_006674	0.014547	0.56	18	--
	Plasmid pGOX4	NC_006675	0.013223	0.544	18	--
	Plasmid pGOX5	NC_006676	0.002687	0.6	4	--
Rhodospirillum rubrum ATCC11170	Chromosome	NC_007643	4.35283	0.654	3791	70
	Plasmid unnamed	NC_007641	0.053732	0.598	50	--
Magnetospirillum magneticum AMB-1	Chromosome	NC_007626	5	0.651	4559	52
Novosphingobium aromaticivorans DSM12444	Chromosome	NC_007794	3.56158	0.652	3324	74
	Plasmid pNL1	NC_009426	0.18	0.623	182	--
	Plasmid pNL2	NC_009427	0.49	0.659	431	--
Zymomonas mobilis subspecies mobilis ZM4	Chromosome	NC_006526	2.05642	0.463	1998	60
Mesorhizobium loti MAFF303099	Chromosome	NC_002678	7.03607	0.627	6743	57
	Plasmid pMLa	NC_002679	0.351911	0.593	320	--
	Plasmid pMLb	NC_002682	0.208315	0.599	209	--
Mesorhizobium species BNC1	Chromosome	NC_008254	4.41245	0.611	4064	68
	Plasmid 1	NC_008242	0.343931	0.617	317	4
	Plasmid 2	NC_008243	0.131247	0.602	113	--
	Plasmid 3	NC_008244	0.047561	0.615	49	--
Bartonella henselae strain Houston-1	Chromosome	NC_005956	1.93105	0.382	1488	53
Bartonella quintana strain Toulouse	Chromosome	NC_005955	1.58138	0.388	1142	49
Brucella melitensis 16M	Chromosome I	NC_003317	2.11714	0.572	2059	48
	Chromosome II	NC_003318	1.17779	0.573	1139	18
Brucella abortus biovar 1 strain 9-941	Chromosome I	NC_006932	2.12424	0.572	2030	47
	Chromosome II	NC_006933	1.1622	0.573	1055	17
Brucella melitensis biovar abortus 2308	Chromosome I	NC_007618	2.12136	0.572	2000	50
	Chromosome II	NC_007624	1.15695	0.573	1034	18
Brucella suis 1330	Chromosome I	NC_004310	2.10779	0.572	2123	47
	Chromosome II	NC_004311	1.20738	0.573	1148	17
Sinorhizobium meliloti 1021	Chromosome	NC_003047	3.65414	0.627	3341	62
	Plasmid pSymA	NC_003037	1.35423	0.604	1294	2
	Plasmid pSymB	NC_003078	1.68333	0.624	1570	1
Rhizobium etli CFN 42	Chromosome	NC_007761	4.38161	0.613	4035	59
	Plasmid p42a	NC_007762	0.194229	0.58	175	--
	Plasmid p42b	NC_007763	0.184338	0.618	163	--
	Plasmid p42c	NC_007764	0.250948	0.615	232	--
	Symbiotic plasmid p42d	NC_004041	0.37	0.578	336	--
	Plasmid p42e	NC_007765	0.505334	0.617	455	--
	Plasmid p42f	NC_007766	0.642517	0.612	567	--
Rhizobium leguminosarum biovar viciae 3841	Chromosome	NC_008380	5.1	0.611	4700	61
	Plasmid pRL7	NC_008382	0.15	0.576	156	--
	Plasmid pRL8	NC_008383	0.15	0.587	132	--
	Plasmid pRL9	NC_008379	0.35	0.61	305	--
	Plasmid pRL10	NC_008381	0.49	0.596	442	--
	Plasmid pRL11	NC_008384	0.68	0.61	634	--
	Plasmid	NC_008378	0.87	0.091	780	--
Agrobacterium tumefaciens strain C58	Chromosome circular	NC_003062	2.8	0.594	2765	52
	Chromosome linear	NC_003063	2.1	0.593	1851	24
	Plasmid At	NC_003064	0.54	0.573	547	--
	Plasmid Ti	NC_003065	0.21	0.567	197	--
Xanthobacter autotrophicus Py2	Chromosome	NC_009720	5.3	0.675	4746	59
	Plasmid pXAUT01	NC_009717	0.32	0.653	289	--
Bradyrhizobium japonicum USDA 110	Chromosome	NC_004463	9.1	64.1%	8317	56
Nitrobacter winogradskyi Nb-255 ATCC 25391	Chromosome	NC_007406	3.4	0.025	3122	55
Rhodopseudomonas palustris BisA53	Chromosome	NC_008435	5.50549	0.644	4878	58
Rhodopseudomonas palustris BisB18	Chromosome	NC_007925	5.51384	0.65	4886	73
Rhodopseudomonas palustris BisB5	Chromosome	NC_007958	4.89272	0.648	4397	74
Rhodopseudomonas palustris CGA009	Chromosome	NC_005296	5.45921	0.65	4813	60
	Plasmid pRPA	NC_005297	0.008427	0.604	7	--
Rhodopseudomonas palustris HaA2	Chromosome	NC_007778	5.33166	0.66	4683	60
Rhodobacter sphaeroides 2.4.1	Chromosome 1	NC_007493	3.2	0.69	3022	48
	Chromosome 2	NC_007494	0.94	0.69	835	18
	Plasmid A	NC_009007	0.11	0.692	87	--
	Plasmid B	NC_007488	0.114178	0.701	100	--
	Plasmid C	NC_007489	0.105284	0.638	82	--
	Plasmid D	NC_007490	0.100828	0.638	87	--
	Plasmid E	NC_009008	0.037	0.668	29	--
Silicibacter pomeroyi DSS-3	Chromosome	NC_003911	4.10944	0.642	3810	62
	Megaplasmid	NC_006569	0.491611	0.628	442	2
Caulobacter crescentus CB15	Chromosome	NC_002696	4	0.672	3737	58
