# Supplementary material for: The genome of the versatile nitrogen fixer Azorhizobium caulinodans ORS571
Source: BMC Genomics. 2008 Jun 4;9:271. doi: 10.1186/1471-2164-9-271 (PMC2443382; doi:10.1186/1471-2164-9-271)
Supplement: Additional file 4 — Overview of genes present in the A. caulinodans ORS571 genome and absent in the Xanthobacter autotrophicus Py2 genome. From left to right: unique ID for each A. caulinodans gene; indication of the gene function based on homology; GC content at the third position of codons in percent; GC content of a gene in percent. [file 1471-2164-9-271-S4.xls]

## Sheet: Sheet1
identifier	description	GC3	GC
AZC_0027	Cysteine synthase/cystathionine beta-synthase family protein	0.86	0.68
AZC_0028	Putative Transcriptional regulator, MarR family	0.76	0.62
AZC_0030	Uncharacterized protein, possibly involved in aromatic compounds catabolism	0.87	0.68
AZC_0039	WcbD	0.85	0.64
AZC_0040	Probable Capsule polysaccharide export inner-membrane protein	0.82	0.63
AZC_0041	WcbD	0.85	0.66
AZC_0043	Probable Methyltransferase FkbM	0.82	0.63
AZC_0044	Unknown protein	0.63	0.6
AZC_0045	Unknown protein	0.81	0.62
AZC_0046	Glycosyl transferase, group 1	0.85	0.66
AZC_0047	Putative Glycosyltransferase	0.87	0.7
AZC_0048	Probable CDP-alcohol phosphatidyltransferase	0.87	0.65
AZC_0049	Unknown protein	0.8	0.68
AZC_0050	Probable Glycosyltransferase WbpY	0.64	0.57
AZC_0051	Probable Glycosyl transferase, group 1	0.62	0.59
AZC_0052	S-adenosyl-dependent methyl transferase	0.89	0.64
AZC_0054	GDP-mannose 4,6-dehydratase	0.86	0.64
AZC_0055	Conserved hypothetical protein, Tetratricopeptide region	0.69	0.63
AZC_0056	Cytochrome P450	0.87	0.68
AZC_0061	Methyl-accepting chemotaxis sensory transducer precursor	0.87	0.67
AZC_0062	Methyl-accepting chemotaxis sensory transducer precursor	0.88	0.68
AZC_0065	Hypothetical protein	0.84	0.71
AZC_0066	Predicted flavoprotein involved in K+ transport	0.83	0.66
AZC_0067	Conserved hypothetical protein	0.85	0.68
AZC_0068	Glycosyltransferase	0.86	0.71
AZC_0069	Putative Selenophosphate synthetase-related proteins	0.86	0.71
AZC_0070	Putative Histone acetyltransferase HPA2 and related acetyltransferases	0.86	0.7
AZC_0071	Biotin synthase-related enzyme	0.89	0.69
AZC_0073	Conserved hypothetical protein	0.92	0.65
AZC_0077	Hypothetical protein	0.81	0.73
AZC_0078	Malate synthase A	0.92	0.67
AZC_0081	Similar to Uncharacterized protein conserved in bacteria	0.78	0.71
AZC_0088	Hypothetical protein	0.87	0.75
AZC_0100	Hypothetical protein	0.83	0.67
AZC_0103	Aspartate racemase	0.86	0.7
AZC_0104	Esterase	0.9	0.7
AZC_0107	Putative Permeases of the major facilitator superfamily	0.87	0.68
AZC_0110	Hypothetical protein	0.56	0.56
AZC_0111	Hypothetical protein	0.56	0.56
AZC_0112	Hypothetical protein	0.83	0.64
AZC_0113	Conserved hypothetical protein, Methyltransferase type 12	0.78	0.62
AZC_0124	Putative transporter	0.91	0.67
AZC_0130	PilT protein, N-terminal	0.71	0.61
AZC_0131	Hypothetical protein	0.73	0.68
AZC_0143	Conserved hypothetical protein, Tetratricopeptide-like helical	0.79	0.69
AZC_0146	Putative membrane protein	0.92	0.71
AZC_0151	Protein of unknown function DUF1345	0.87	0.69
AZC_0153	Putative opgC protein precursor	0.83	0.66
AZC_0154	Hypothetical protein	0.87	0.7
AZC_0155	Putative Lipolytic enzyme, G-D-S-L precursor	0.87	0.68
AZC_0167	Conserved hypothetical protein, Cysteine rich repeat	0.82	0.64
AZC_0168	N-methylhydantoinase (ATP-hydrolyzing) / 5-oxoprolinase	0.88	0.68
AZC_0169	Hypothetical protein	0.88	0.65
AZC_0171	TRAP dicarboxylate transporter-DctP subunit	0.87	0.65
AZC_0173	Unknown protein	0.74	0.64
AZC_0174	Hypothetical protein	0.81	0.71
AZC_0176	Iron-containing alcohol dehydrogenase	0.84	0.69
AZC_0178	Putative transporter	0.9	0.65
AZC_0181	Putative Isoflavone reductase	0.78	0.62
AZC_0182	Putative Outer membrane receptor proteins, mostly Fe transport	0.82	0.63
AZC_0186	Putative iron compound-binding protein of ABC transporter family	0.86	0.7
AZC_0191	Plasma membrane-type ATPase	0.85	0.66
AZC_0193	Putative Sensor protein, Nodulation protein	0.79	0.64
AZC_0195	Conserved hypothetical protein	0.85	0.69
AZC_0209	Isochorismatase family protein	0.88	0.67
AZC_0210	Unknown protein	0.87	0.76
AZC_0212	Hypothetical protein	0.46	0.47
AZC_0216	Transposase	0.86	0.59
AZC_0219	conserved hypothetical protein	0.7	0.57
AZC_0226	Probable transcriptional regulator protein, TetR family	0.83	0.67
AZC_0227	Possible translation initiation inhibitor	0.86	0.67
AZC_0249	Hypothetical protein	0.83	0.66
AZC_0252	Hypothetical protein	0.84	0.74
AZC_0254	Methyl-accepting chemotaxis receptor/sensory transducer precursor	0.92	0.69
AZC_0255	Sodium/sulphate symporter	0.92	0.65
AZC_0259	Hypothetical protein	0.82	0.73
AZC_0268	Unknown protein	0.8	0.71
AZC_0269	Unknown protein	0.79	0.7
AZC_0270	NADP oxidoreductase, coenzyme F420-dependent	0.85	0.75
AZC_0271	Putative LysR-family transcriptional regulator	0.83	0.7
AZC_0273	Conserved hypothetical protein, Auxin Efflux Carrier	0.91	0.69
AZC_0274	Unknown protein	0.41	0.41
AZC_0275	Protein of unknown function DUF796	0.89	0.62
AZC_0276	Unknown protein	0.7	0.55
AZC_0292	Transcriptional regulatory protein	0.87	0.71
AZC_0297	Hypothetical protein	0.87	0.71
AZC_0299	Pyridoxamine 5'-phosphate oxidase-related	0.85	0.67
AZC_0300	Similar to Uncharacterized small membrane protein	0.87	0.71
AZC_0308	Putative diguanylate cyclase (GGDEF)/phosphodiesterase	0.88	0.7
AZC_0312	Transcription regulator TetR/AcrR family homolog; YdeS	0.82	0.7
AZC_0313	Hypothetical protein	0.84	0.67
AZC_0316	Unknown protein	0.8	0.63
AZC_0319	Hypothetical protein	0.86	0.72
AZC_0322	TRAP transporter, 4TM/12TM fusion protein	0.93	0.68
AZC_0323	TRAP transporter solute receptor, TAXI family precursor	0.85	0.64
AZC_0330	Unknown protein	0.81	0.69
AZC_0335	Hypothetical protein	0.86	0.7
AZC_0336	Hypothetical protein	0.82	0.71
AZC_0339	Hypothetical protein	0.33	0.4
AZC_0342	Conserved hypothetical protein, TM2	0.87	0.68
AZC_0345	Unknown protein	0.77	0.71
AZC_0346	Conserved hypothetical protein, Cupin, RmlC-type	0.82	0.67
AZC_0352	Two-component sensor histidine kinase	0.89	0.69
AZC_0355	Unknown protein	0.88	0.72
AZC_0357	Unknown protein	0.8	0.71
AZC_0364	transcriptional regulator	0.52	0.56
AZC_0365	Possible transposase	0.72	0.61
AZC_0366	Putative histidine kinase, HAMP region:Bacterial chemotaxis sensory transducer precursor	0.87	0.68
AZC_0374	Hypothetical protein	0.83	0.69
AZC_0375	Unknown protein	0.76	0.7
AZC_0379	Hypothetical protein	0.9	0.71
AZC_0381	Hypothetical protein	0.88	0.65
AZC_0382	Putative acyltransferase 3	0.85	0.67
AZC_0384	Hypothetical protein	0.85	0.67
AZC_0389	RNA polymerase ECF-type sigma factor	0.89	0.72
AZC_0391	Similar to Glycosyl transferase, family 2	0.84	0.68
AZC_0392	Putative acetyltransferase	0.77	0.67
AZC_0403	MFS permease precursor	0.88	0.7
AZC_0404	Conserved hypothetical protein, FMN-binding split barrel	0.86	0.69
AZC_0411	Outer membrane protein and related peptidoglycan-associated (Lipo)protein	0.88	0.68
AZC_0412	Hypothetical protein	0.82	0.69
AZC_0413	Putative oxidoreductase protein precursor	0.89	0.68
AZC_0415	Protein of unknown function DUF124	0.92	0.69
AZC_0417	GCN5-related N-acetyltransferase	0.84	0.68
AZC_0422	Conserved hypothetical protein, Saccharopine dehydrogenase	0.85	0.68
AZC_0423	Predicted protein-disulfide isomerase	0.84	0.7
AZC_0435	Putative acyl-CoA thioesterase	0.83	0.69
AZC_0436	Unknown protein	0.71	0.57
AZC_0442	Protein of unknown function DUF1244	0.88	0.66
AZC_0448	Hypothetical protein	0.86	0.69
AZC_0449	Unknown protein	0.79	0.71
AZC_0450	Protein of unknown function DUF461	0.89	0.69
AZC_0454	Unknown protein	0.71	0.64
AZC_0455	Unknown protein	0.76	0.67
AZC_0459	Hypothetical protein	0.82	0.73
AZC_0463	Unknown protein	0.8	0.67
AZC_0471	Hypothetical protein	0.86	0.67
AZC_0484	Unknown protein	0.75	0.71
AZC_0485	Hypothetical protein	0.79	0.73
AZC_0491	Protein of unknown function DUF1192	0.88	0.7
AZC_0492	Protein of unknown function DUF1465	0.75	0.7
AZC_0505	Hypothetical protein	0.85	0.65
AZC_0506	Hypothetical protein	0.83	0.71
AZC_0512	Putative Sel1-like repeat	0.84	0.73
AZC_0518	Hypothetical protein	0.86	0.71
AZC_0531	Unknown protein	0.8	0.7
AZC_0538	Uncharacterized ACR, DUF172	0.83	0.67
AZC_0539	Addiction module toxin, Txe/YoeB	0.86	0.67
AZC_0542	Similar to Uncharacterized protein conserved in bacteria precursor	0.86	0.76
AZC_0544	Conserved hypothetical protein, Quinonprotein alcohol dehydrogenase-like	0.83	0.68
AZC_0546	Outer membrane autotransporter barrel	0.87	0.68
AZC_0548	Uncharacterized conserved protein COG1738	0.85	0.65
AZC_0555	2-dehydro-3-deoxyglucarate aldolase	0.87	0.7
AZC_0556	Uncharacterized protein conserved in bacteria	0.85	0.7
AZC_0570	Hypothetical protein	0.84	0.65
AZC_0573	Methyl-accepting chemotaxis receptor/sensory transducer	0.86	0.65
AZC_0580	Regulatory protein, LysR:LysR, substrate-binding precursor	0.82	0.67
AZC_0581	Transcriptional regulator	0.76	0.64
AZC_0586	Predicted outer membrane lipoprotein	0.9	0.64
AZC_0588	Conserved hypothetical membrane protein	0.9	0.66
AZC_0590	Similar to Gluconolactonase	0.89	0.68
AZC_0593	Transcriptional regulator TetR family	0.83	0.7
AZC_0614	Uncharacterized protein conserved in bacteria, COG3915	0.71	0.62
AZC_0615	Sensor protein	0.84	0.66
AZC_0616	DNA-binding response regulator	0.71	0.6
AZC_0617	Two-component system response regulator	0.73	0.64
AZC_0621	Conserved hypothetical protein, COG3143, CheZ, Chemotaxis protein	0.81	0.62
AZC_0622	Hypothetical transmembrane protein	0.88	0.65
AZC_0623	Putative chemotaxis MotD protein	0.83	0.7
AZC_0624	Hypothetical MotC chemotaxis protein	0.86	0.73
AZC_0625	Flagellar motor protein MotB	0.87	0.68
AZC_0626	Hypothetical protein	0.89	0.71
AZC_0627	Flagellar M-ring protein FliF	0.92	0.68
AZC_0628	Flagellar biosynthetic protein FliP precursor	0.9	0.64
AZC_0629	Flagellar basal body-associated protein FliL	0.87	0.65
AZC_0630	Flagellar L-ring protein precursor	0.91	0.67
AZC_0631	Uncharacterized conserved protein	0.84	0.7
AZC_0632	Flagellar P-ring protein precursor	0.9	0.69
AZC_0633	Flagellar basal-body P-ring formation protein FlgA	0.88	0.72
AZC_0634	Flagellar basal-body rod FlgG	0.91	0.65
AZC_0635	Flagellar hook-basal body complex protein FliE 2	0.9	0.66
AZC_0636	Flagellar basal-body rod protein FlgC	0.88	0.64
AZC_0637	Flagellar basal-body rod protein FlgB	0.82	0.64
AZC_0638	Adenylate kinase and related kinases	0.85	0.63
AZC_0639	Flagellar biosynthetic protein	0.85	0.63
AZC_0640	Flagellar motor switch protein FliG	0.89	0.64
AZC_0641	FliN protein	0.87	0.66
AZC_0642	Hypothetical protein	0.85	0.66
AZC_0643	Surface presentation of antigens (SPOA) protein:Flagellar motor switch protein FliM	0.88	0.64
AZC_0644	Flagellar motor protein; MotA	0.91	0.64
AZC_0645	Flagellar basal body rod protein	0.88	0.63
AZC_0646	Flagellum-specific ATP synthase FliI	0.86	0.7
AZC_0647	Flagellar basal body FlaE	0.89	0.63
AZC_0648	FlgK protein	0.88	0.65
AZC_0649	Putative flagellar hook-associated protein	0.88	0.61
AZC_0650	Flagellar protein FlaF	0.8	0.63
AZC_0651	Probable flagellum biosynthesis repressor protein FlbT	0.85	0.63
AZC_0652	Flagellar hook assembly scaffolding protein FlgD	0.9	0.66
AZC_0653	Flagellar biosynthesis protein FliQ	0.9	0.64
AZC_0654	Flagellar biosynthesis protein FlhA	0.9	0.66
AZC_0655	Type III secretion system inner membrane R protein	0.88	0.62
AZC_0656	Hypothetical protein	0.82	0.67
AZC_0657	Hypothetical protein	0.88	0.69
AZC_0658	Hypothetical protein	0.81	0.66
AZC_0659	Hypothetical protein	0.77	0.57
AZC_0660	Methyl-accepting chemotaxis protein	0.85	0.68
AZC_0661	CheA signal transduction histidine kinases	0.89	0.67
AZC_0662	CheW-like protein	0.86	0.65
AZC_0664	Chemotaxis response regulator protein-glutamate methylesterase of group 2 operon	0.81	0.69
AZC_0665	Protein-glutamate O-methyltransferase	0.9	0.64
AZC_0666	Chemotaxis sensory transducer	0.85	0.67
AZC_0667	hypothetical protein	0.9	0.7
AZC_0669	Unknown protein	0.65	0.61
AZC_0675	Hypothetical protein	0.83	0.67
AZC_0678	Hypothetical protein	0.74	0.7
AZC_0687	Putative carboxyvinyl-carboxyphosphonate phosphorylmutase	0.9	0.71
AZC_0688	Conserved hypothetical protein, COG0412, Dienelactone hydrolase and related enzymes	0.88	0.69
AZC_0693	Unknown protein	0.9	0.69
AZC_0717	Similar to Invasion protein B involved in pathogenesis precursor	0.85	0.71
AZC_0719	Histidine kinase, HAMP region:Bacterial chemotaxis sensory transducer precursor	0.88	0.68
AZC_0720	Hypothetical protein	0.85	0.72
AZC_0722	Thiamine pyrophosphate-requiring enzymes	0.88	0.67
AZC_0723	Hypothetical membrane protein	0.9	0.7
AZC_0724	Putative Histidine kinase	0.9	0.7
AZC_0725	Histidine kinase, HAMP region:Bacterial chemotaxis sensory transducer precursor	0.89	0.68
AZC_0726	Histidine kinase, HAMP region:Bacterial chemotaxis sensory transducer	0.87	0.68
AZC_0728	Amino acid ABC transporter, permease protein	0.89	0.71
AZC_0730	Transcriptional regulator, GntR family	0.84	0.67
AZC_0733	Predicted amino acid aldolase or racemase	0.9	0.71
AZC_0734	Hypothetical protein	0.73	0.6
AZC_0735	Conserved hypothetical protein, Bacterial regulatory protein, TetR	0.88	0.68
AZC_0739	Conserved hypothetical protein, Peptidase aspartic, catalytic	0.84	0.69
AZC_0741	Possible diguanylate cyclase (DGC) or GGDEF domain	0.86	0.67
AZC_0744	Conserved hypothetical protein, Galactose-binding like	0.86	0.67
AZC_0748	Hypothetical protein	0.92	0.7
AZC_0749	Hypothetical protein	0.9	0.72
AZC_0759	Transcriptional regulator, Fis family	0.84	0.68
AZC_0764	Transcriptional regulator, IclR family	0.82	0.68
AZC_0766	Alcohol dehydrogenase, class IV	0.88	0.69
AZC_0767	Zn-dependent hydrolases including glyoxylases-like	0.86	0.65
AZC_0768	Probable MFS transporter	0.85	0.66
AZC_0794	Histidine kinase, HAMP region:Bacterial chemotaxis sensory transducer	0.9	0.68
AZC_0795	Unknown protein	0.76	0.67
AZC_0801	Probable lauroyl/myristoyl acyltransferase	0.9	0.69
AZC_0803	Hypothetical protein	0.68	0.67
AZC_0804	NADH dehydrogenase protein	0.85	0.69
AZC_0805	Uncharacterized BCR, YitT family	0.89	0.64
AZC_0806	Peptidase, M20/M25/M40 family protein	0.93	0.69
AZC_0807	Acetylornithine deacetylase/Succinyl-diaminopimelate desuccinylase and related deacylase	0.88	0.69
AZC_0812	Peptide ABC transporter, periplasmic peptide-binding protein	0.88	0.64
AZC_0813	Transcriptional regulator, LysR family	0.87	0.69
AZC_0815	Saccharopine dehydrogenase and related protein	0.83	0.66
AZC_0816	ABC transporter substrate-binding protein	0.92	0.65
AZC_0821	Chemotaxis sensory transducer	0.87	0.69
AZC_0825	Hypothetical protein	0.79	0.64
AZC_0827	Unknown protein	0.83	0.7
AZC_0828	Phage integrase, N-terminal SAM-like	0.75	0.65
AZC_0829	Unknown protein	0.8	0.62
AZC_0830	Unknown protein	0.75	0.61
AZC_0831	Predicted transcriptional regulator	0.53	0.53
AZC_0832	Unknown protein	0.72	0.66
AZC_0833	Unknown protein	0.89	0.68
AZC_0835	Hypothetical protein	0.74	0.64
AZC_0837	Putative bacteriophage protein	0.75	0.65
AZC_0838	Probable DNA packaging protein GP3	0.88	0.67
AZC_0839	Probable DNA packaging protein GP2	0.83	0.65
AZC_0840	Hypothetical protein	0.88	0.66
AZC_0841	Hypothetical protein	0.86	0.7
AZC_0842	Unknown protein	0.71	0.67
AZC_0843	Hypothetical protein	0.9	0.65
AZC_0844	Unknown protein	0.89	0.65
AZC_0845	Hypothetical protein	0.86	0.64
AZC_0846	Hypothetical protein	0.86	0.67
AZC_0847	Unknown protein	0.85	0.69
AZC_0848	Hypothetical protein	0.89	0.73
AZC_0849	Hypothetical protein	0.86	0.68
AZC_0850	Hypothetical protein	0.87	0.68
AZC_0851	Conserved hypothetical protein, Cytochrome c region	0.8	0.7
AZC_0852	Probable lytic transglycolase	0.88	0.73
AZC_0853	Microcystin-dependent protein	0.83	0.69
AZC_0854	Unknown protein	0.67	0.55
AZC_0855	Conserved hypothetical protein, Virulence factor, pectin lyase fold	0.86	0.66
AZC_0856	Hypothetical protein	0.87	0.65
AZC_0857	Predicted chitinase	0.87	0.72
AZC_0858	Unknown protein	0.93	0.71
AZC_0859	Unknown protein	0.81	0.72
AZC_0860	Unknown protein	0.93	0.67
AZC_0861	Hypothetical protein	0.6	0.57
AZC_0862	Protein of unknown function DUF159	0.81	0.67
AZC_0863	Class-II DAHP synthetase family	0.57	0.52
AZC_0864	Hypothetical protein	0.58	0.53
AZC_0865	Unknown protein	0.79	0.65
AZC_0866	Uncharacterized phage-associated protein-like	0.52	0.53
AZC_0867	Conserved hypothetical protein, Arc-like DNA binding	0.69	0.6
AZC_0868	Putative antirepressor protein	0.85	0.65
AZC_0869	Unknown protein	0.81	0.68
AZC_0870	Unknown protein	0.72	0.65
AZC_0873	Unknown protein	0.89	0.71
AZC_0874	Endonuclease	0.87	0.71
AZC_0876	Unknown protein	0.78	0.7
AZC_0881	Similar to SecE subunit of protein translocation complex	0.82	0.66
AZC_0889	DNA-binding HTH domain-containing proteins	0.87	0.72
AZC_0896	Similar to RgpF, lipopolysaccharide biosynthesis protein	0.82	0.71
AZC_0901	Unknown protein	0.86	0.7
AZC_0903	Serine protease, trypsin family	0.87	0.67
AZC_0904	Unknown protein	0.86	0.73
AZC_0908	Histidine kinase, HAMP region:Bacterial chemotaxis sensory transducer	0.89	0.69
AZC_0914	Metal-dependent phosphohydrolase, HD subdomain	0.85	0.7
AZC_0915	Bacteriophytochrome	0.83	0.67
AZC_0916	Dienelactone hydrolase and related enzyme	0.87	0.68
AZC_0917	Hypothetical protein	0.76	0.65
AZC_0918	Carbonic anhydrase	0.87	0.69
AZC_0930	Transposase	0.81	0.67
AZC_0934	Unknown protein	0.86	0.67
AZC_0944	Probable acid phosphatase	0.84	0.7
AZC_0946	Secretory lipase precursor	0.86	0.68
AZC_0954	CutA, Uncharacterized protein involved in tolerance to divalent cations	0.89	0.69
AZC_0962	Twin-arginine translocation pathway signal	0.88	0.66
AZC_0963	Putative 2-keto-gluconate dehydrogenase	0.88	0.65
AZC_0974	Beta-lactamase class C	0.83	0.68
AZC_0978	ABC amino acid transporter, periplasmic ligand binding protein	0.83	0.69
AZC_0979	Sterol desaturase family protein	0.87	0.64
AZC_0980	Conserved hypothetical protein	0.8	0.65
AZC_0982	Amino acid permease-associated region	0.88	0.66
AZC_0986	Uncharacterized protein conserved in bacteria, COG4995	0.84	0.69
AZC_0988	Dienelactone hydrolase and related enzymes	0.83	0.7
AZC_0989	Probable transmembrane protein	0.91	0.68
AZC_0990	Probable transmembrane protein	0.93	0.65
AZC_0991	Beta-lactamase	0.85	0.66
AZC_0998	Conserved hypothetical protein, GGDEF	0.85	0.66
AZC_1000	Conserved hypothetical protein, Hemolysin-type calcium-binding region	0.81	0.67
AZC_1004	Hypothetical protein	0.88	0.7
AZC_1019	Conserved hypothetical protein, Carbohydrate-binding	0.93	0.68
AZC_1022	Monocarboxylic acid permease	0.91	0.66
AZC_1023	Hypothetical protein	0.79	0.55
AZC_1026	Methyl-accepting chemotaxis receptor/sensory transducer with PAS?domain	0.83	0.64
AZC_1027	Protein of unknown function DUF7, transmembrane	0.86	0.69
AZC_1028	Protein of unknown function DUF6, transmembrane	0.89	0.7
AZC_1050	Alkylhydroperoxidase AhpD:Alkylhydroperoxidase AhpD core	0.86	0.68
AZC_1054	Molybdopterin-binding protein	0.89	99.99
AZC_1070	Hypothetical protein	0.86	0.67
AZC_1078	Histidine kinase, HAMP region:Bacterial chemotaxis sensory transducer	0.86	0.67
AZC_1087	Unknown protein	0.76	0.72
AZC_1090	Protein of unknown function DUF805	0.86	0.69
AZC_1094	Conserved hypothetical protein, Peptidoglycan-binding domain 1	0.91	0.74
AZC_1101	Unknown protein	0.91	0.74
AZC_1104	Conserved hypothetical protein, Putative DNA binding	0.82	0.74
AZC_1107	Major facilitator family transporter	0.92	0.7
AZC_1110	Hypothetical protein	0.9	0.72
AZC_1111	Hypothetical protein	0.89	0.76
AZC_1112	Peptidase U35, phage prohead HK97	0.93	0.75
AZC_1120	Hypothetical protein	0.8	0.72
AZC_1122	Conserved hypothetical protein, Pyrokinin	0.75	0.69
AZC_1123	Conserved hypothetical protein, Pollen allergen Poa pIX/Phl pVI, C-terminal	0.84	0.77
AZC_1138	Periplasmic sensor signal transduction histidine kinase	0.71	0.69
AZC_1141	Glucose transport protein	0.91	0.68
AZC_1143	Similar to methyltransferase	0.85	0.66
AZC_1153	Translation elongation factor, selenocysteine-specific: Small GTP-binding protein domain	0.86	0.71
AZC_1161	Similar to thiol-disulfide isomerase and thioredoxins	0.79	0.71
AZC_1164	Hypothetical protein	0.82	0.72
AZC_1173	Iron-sulfur cluster-binding protein, rieske family	0.84	0.64
AZC_1176	FMN oxidoreductase	0.88	0.68
AZC_1177	Probable ferredoxin	0.81	0.72
AZC_1178	Electron transfer flavoprotein alpha subunit-like	0.85	0.76
AZC_1179	Conserved hypothetical protein, Electron transfer flavoprotein beta-subunit	0.8	0.74
AZC_1181	Conserved hypothetical protein, Alpha/beta hydrolase fold-1	0.84	0.7
AZC_1182	H+/citrate symporter	0.87	0.68
AZC_1185	Glycine betaine/L-proline ABC transporter, periplasmic glycine betaine-binding protein, putative	0.85	0.64
AZC_1186	ABC transporter permease	0.92	0.69
AZC_1188	CoA transferase, CAIB/BAIF family	0.86	0.74
AZC_1189	Unknown protein	0.81	0.65
AZC_1192	Permeases of the drug/metabolite transporter (DMT)	0.89	0.71
AZC_1193	Threonine dehydratase	0.87	0.67
AZC_1203	Uncharacterized protein conserved in bacteria	0.83	0.69
AZC_1204	Diguanylate cyclase (GGDEF domain) precursor	0.86	0.68
AZC_1210	Similar to Diguanylate cyclase (GGDEF domain)	0.87	0.7
AZC_1215	Unknown protein	0.71	0.61
AZC_1216	Uncharacterized conserved protein	0.84	0.74
AZC_1218	Dihydropteroate synthase	0.87	0.69
AZC_1222	EAL domain	0.83	0.67
AZC_1224	Conserved hypothetical protein, Invasion associated locus B	0.82	0.67
AZC_1225	Methyl-accepting chemotaxis sensory transducer protein	0.89	0.68
AZC_1231	ABC transporter substrate-binding protein	0.87	0.64
AZC_1235	Opine oxidase subunit B	0.9	0.71
AZC_1236	Putative sarcosine oxidase alpha subunit	0.94	0.73
AZC_1237	Opine oxidase subunit A	0.87	0.72
AZC_1238	Putative sarcosine oxidase beta subunit	0.85	0.7
AZC_1239	Alanine racemase, N-terminal	0.86	0.71
AZC_1240	Probable phenazine biosynthesis PhzC/PhzF protein	0.84	0.7
AZC_1245	Acetyltransferase, GNAT family	0.8	0.71
AZC_1246	Protein of unknown function DUF1217	0.86	0.6
AZC_1247	Protein of unknown function DUF1217	0.83	0.61
AZC_1249	Hypothetical protein	0.83	0.69
AZC_1256	TonB-dependent receptor	0.87	0.65
AZC_1257	Unknown protein	0.75	0.72
AZC_1272	Arsenical pump membrane protein	0.85	0.65
AZC_1273	Unknown protein	0.72	0.59
AZC_1280	Transcriptional regulator	0.65	0.6
AZC_1281	4Fe-4S binding domain protein	0.66	0.58
AZC_1282	Conserved hypothetical protein, Ferredoxin	0.62	0.58
AZC_1289	Transposase	0.86	0.59
AZC_1291	Transcriptional regulator, AraC family	0.78	0.64
AZC_1292	Hypothetical protein	0.74	0.63
AZC_1293	Hypothetical protein	0.81	0.62
AZC_1294	Transposase	0.75	0.62
AZC_1296	Hypothetical protein	0.72	0.63
AZC_1298	Transcriptional regulator, LysR family	0.74	0.66
AZC_1299	Two-component system, regulatory protein	0.87	0.7
AZC_1300	Putative two-component sensor histidine kinase protein	0.81	0.67
AZC_1301	Endoglucanase	0.87	0.66
AZC_1302	Cyclic nucleotide-binding protein	0.73	0.65
AZC_1303	Metallo-beta-lactamase superfamily	0.81	0.62
AZC_1309	NADH dehydrogenase	0.81	0.68
AZC_1310	Uncharacterized protein conserved in bacteria	0.75	0.67
AZC_1312	Hypothetical protein	0.83	0.64
AZC_1317	Methyl-accepting chemotaxis protein	0.86	0.67
AZC_1320	Uncharacterized conserved protein	0.88	0.7
AZC_1322	Conserved hypothetical protein, Dimeric alpha-beta barrel	0.8	0.67
AZC_1327	Transcriptional regulatory protein, AraC type	0.82	0.7
AZC_1328	TonB-dependent receptor	0.83	0.64
AZC_1329	Putative transmembrane transport protein	0.85	0.67
AZC_1330	Putative membrane protein	0.79	0.64
AZC_1333	TonB-dependent receptor protein	0.81	0.63
AZC_1337	Unknown protein	0.76	0.71
AZC_1338	Unknown protein	0.74	0.67
AZC_1343	FAD-dependent monooxygenase	0.83	0.69
AZC_1344	Sensor protein	0.82	0.67
AZC_1345	Transcriptional regulator, AraC family	0.76	0.63
AZC_1347	Na+:H+ antiporter	0.81	0.68
AZC_1348	Oxalate decarboxylase	0.85	0.65
AZC_1349	Protein of unknown function DUF1275	0.73	0.65
AZC_1351	Conserved hypothetical protein, DSBA oxidoreductase	0.8	0.66
AZC_1352	Flagellin	0.89	0.63
AZC_1355	Pyruvate dehydrogenase	0.86	0.67
AZC_1356	Formate dehydrogenase alpha subunit	0.85	0.66
AZC_1358	Conserved hypothetical membrane protein	0.88	0.62
AZC_1359	Bacterial membrane protein of unknown function	0.81	0.67
AZC_1360	Sensor protein	0.79	0.67
AZC_1365	Asparagine synthase, glutamine-hydrolyzing	0.81	0.64
AZC_1366	Glutamine amidotransferase	0.75	0.66
AZC_1367	Hypothetical protein	0.78	0.67
AZC_1368	ABC transporter, periplasmic substrate-binding protein	0.84	0.65
AZC_1369	Transcriptional regulatory protein	0.87	0.65
AZC_1374	Flavin-containing monooxygenase	0.83	0.62
AZC_1378	Transcriptional regulator protein, TetR family	0.84	0.68
AZC_1380	Multi antimicrobial extrusion protein MatE	0.84	0.71
AZC_1381	Hypothetical protein	0.84	0.66
AZC_1382	Transcriptional regulator marR family	0.74	0.64
AZC_1384	Predicted hydrolases or acyltransferases	0.82	0.66
AZC_1385	Hypothetical protein	0.82	0.66
AZC_1387	Alpha/beta hydrolase fold	0.81	0.66
AZC_1390	Alpha/beta hydrolase fold	0.81	0.69
AZC_1391	Tellurite resistance protein and related permeases	0.85	0.7
AZC_1392	Cytochrome c, class I	0.84	0.68
AZC_1396	Conserved hypothetical protein	0.83	0.66
AZC_1399	hypothetical protein	0.63	0.59
AZC_1403	Probable 1,4-alpha-glucan branching enzyme protein	0.78	0.67
AZC_1404	Alpha amylase, catalytic region	0.82	0.68
AZC_1407	GntR-family transcriptional regulator	0.85	0.7
AZC_1410	Conserved hypothetical protein, Dimeric alpha-beta barrel	0.78	0.67
AZC_1411	Maleylacetate reductase	0.85	0.7
AZC_1412	Predicted metal-dependent hydrolase	0.87	0.7
AZC_1420	YCII-related	0.82	0.65
AZC_1422	3-Demethylubiquinone-9 3-methyltransferase	0.83	0.65
AZC_1423	Transcriptional activator NarR	0.81	0.68
AZC_1424	Nitrite extrusion protein	0.91	0.67
AZC_1425	Nitrate reductase, alpha subunit	0.89	0.66
AZC_1426	Nitrate reductase, beta subunit	0.87	0.65
AZC_1427	Nitrate reductase, delta subunit	0.84	0.7
AZC_1428	Nitrate reductase, gamma subunit	0.9	0.67
AZC_1429	Putative peptidyl-prolyl cis-trans isomerase	0.86	0.72
AZC_1433	NnrS protein	0.85	0.7
AZC_1435	Similar to flagellar basal body rod protein	0.82	0.67
AZC_1440	Amino acid ABC transporter, periplasmic amino-acid binding protein	0.89	0.66
AZC_1448	Transcriptional regulator, TetR family	0.85	0.64
AZC_1454	Putative 4-hydroxyphenylpyruvate dioxygenase protein	0.84	0.68
AZC_1455	Uncharacterized conserved protein	0.84	0.7
AZC_1458	Predicted acetyltransferase	0.77	0.67
AZC_1459	Hypothetical protein	0.77	0.67
AZC_1460	Protein of unknown function (DUF1211)	0.91	0.69
AZC_1464	Protein of unknown function DUF1328	0.9	0.7
AZC_1469	Unknown protein	0.8	0.67
AZC_1474	Chloride channel protein	0.91	0.7
AZC_1478	Unknown protein	0.68	0.58
AZC_1479	Acetyltransferase, GNAT family	0.79	0.71
AZC_1480	Unknown protein	0.9	0.67
AZC_1481	Hypothetical protein	0.86	0.67
AZC_1484	Unknown protein	0.86	0.67
AZC_1487	Extensin-like protein	0.87	0.73
AZC_1491	Polysaccharide deacetylase	0.9	0.67
AZC_1498	Uncharacterized conserved protein	0.85	0.67
AZC_1504	Similar to serine protease/outer membrane autotransporter precursor	0.86	0.67
AZC_1508	Probable formyl transferase	0.82	0.65
AZC_1518	Conserved hypothetical protein, SAM (and some other nucleotide) binding motif	0.78	0.62
AZC_1519	Similar to Macrocin-O-methyltransferase domain protein	0.77	0.63
AZC_1520	Glycosyl transferase	0.75	0.64
AZC_1521	Glycosyl transferase	0.81	0.67
AZC_1526	Phosphoheptose isomerase	0.82	0.65
AZC_1527	Phage integrase	0.77	0.62
AZC_1528	Resolvase family protein	0.82	0.66
AZC_1530	Conserved hypothetical protein, ParB-like nuclease	0.67	0.64
AZC_1536	Hypothetical conserved protein	0.86	0.72
AZC_1537	Conserved hypothetical protein, Peptidase M, neutral zinc metallopeptidases, zinc-binding site	0.88	0.67
AZC_1542	Probable branched-chain amino acid ABC-type transport system, permease components	0.85	0.72
AZC_1546	Similar to methyl-accepting chemotaxis protein	0.86	0.65
AZC_1547	Predicted outer membrane protein	0.84	0.68
AZC_1555	Hypothetical protein	0.77	0.64
AZC_1556	Hypothetical protein	0.72	0.7
AZC_1558	Conserved hypothetical protein, Glycosyl transferase, family 2	0.85	0.69
AZC_1559	Unknown protein	0.86	0.69
AZC_1560	Hypothetical protein	0.72	0.67
AZC_1562	Unknown protein	0.76	0.66
AZC_1563	Unknown protein	0.74	0.62
AZC_1564	Similar to methyl-accepting chemotaxis protein	0.88	0.67
AZC_1570	Hypothetical protein	0.86	0.67
AZC_1579	Unknown protein	0.85	0.75
AZC_1612	Conserved hypothetical protein, Esterase/lipase/thioesterase	0.85	0.68
AZC_1613	Permeases of the major facilitator superfamily	0.88	0.68
AZC_1614	Dihydroorotase	0.85	0.69
AZC_1615	Unknown protein	0.73	0.64
AZC_1616	Unknown protein	0.85	0.65
AZC_1618	Unknown protein	0.73	0.67
AZC_1622	Siderophore-interacting protein	0.82	0.71
AZC_1627	Putative transcriptional regulator	0.81	0.67
AZC_1634	Hypothetical protein	0.6	0.64
AZC_1637	ABC transporter substrate-binding protein	0.84	0.66
AZC_1638	Unknown protein	0.81	0.69
AZC_1639	Unknown protein	0.86	0.72
AZC_1640	Unknown protein	0.84	0.69
AZC_1641	Unknown protein	0.84	0.73
AZC_1642	Putative mechanosensitive ion channel protein	0.85	0.69
AZC_1662	Similar to glycine/D-amino acid oxidase	0.77	0.71
AZC_1665	Hypothetical protein	0.83	0.75
AZC_1673	Conserved hypothetical protein, Pentapeptide repeat	0.75	0.61
AZC_1690	Hypothetical protein	0.7	0.63
AZC_1692	Predicted protease	0.87	0.68
AZC_1709	Hypothetical protein	0.84	0.71
AZC_1716	Similar to TonB protein	0.83	0.67
AZC_1717	Conserved hypothetical protein, TonB, C-terminal	0.83	0.67
AZC_1720	Unknown protein	0.86	0.66
AZC_1721	Similar to histidine kinase, HAMP region:Bacterial chemotaxis sensory	0.84	0.66
AZC_1722	Unknown protein	0.86	0.72
AZC_1723	Unknown protein	0.86	0.7
AZC_1726	ErfK/YbiS/YcfS/YnhG	0.85	0.67
AZC_1727	Extensin-like protein C-ter-	0.84	0.73
AZC_1729	TonB-dependent siderophore receptor precursor	0.84	0.66
AZC_1742	Hypothetical protein	0.81	0.71
AZC_1752	Conserved hypothetical protein precursor, Virulence factor, pectin lyase fold	0.87	0.69
AZC_1757	Glycosyl transferase, family 2	0.81	0.69
AZC_1765	Similar to glutathione-dependent formaldehyde-activating, GFA	0.79	0.64
AZC_1767	Similar to Urease accessory protein UreE precursor	0.81	0.67
AZC_1777	putative glycosyltransferase	0.82	0.67
AZC_1778	Similar to Uncharacterized protein with a bacterial SH3 domain precursor	0.79	0.71
AZC_1779	Glutamyl-tRNA synthetase	0.77	0.72
AZC_1787	Unknown protein	0.72	0.62
AZC_1788	Unknown protein	0.56	0.54
AZC_1790	Malate dehydrogenase	0.83	0.71
AZC_1791	Molybdenum-binding protein, N-terminal:Molybdenum-pterin binding protein	0.86	0.69
AZC_1794	Xanthine/uracil permease family protein	0.86	0.66
AZC_1795	malate/L-lactate dehydrogenase family protein	0.87	0.72
AZC_1796	Putative N-methylhydantoinase B	0.88	0.68
AZC_1798	Putative aldolase	0.89	0.69
AZC_1802	ABC opine/polyamine transporter, periplasmic binding protein	0.92	0.66
AZC_1803	Similar to demethylmenaquinone methyltransferase	0.93	0.69
AZC_1821	Cytochrome c precursor	0.91	0.69
AZC_1828	Sulfite reductase, alpha subunit	0.86	0.7
AZC_1830	Histidinol-phosphate phosphatase:HAD-superfamily hydrolase subfamily IIIA	0.81	0.71
AZC_1836	Polar amino acid uptake family ABC transporter, periplasmic substrate- binding protein	0.84	0.63
AZC_1840	Conserved hypothetical protein, Alpha/beta hydrolase fold-1	0.87	0.69
AZC_1846	Unknown protein	0.82	0.71
AZC_1850	Putative monooxygenase	0.84	0.71
AZC_1862	Mutlidrug resistance protein	0.87	0.71
AZC_1863	Transcriptional Regulator, TetR family	0.85	0.71
AZC_1866	Conserved hypothetical protein, Quinonprotein alcohol dehydrogenase-like	0.87	0.68
AZC_1871	ABC transporter substrate-binding protein	0.69	0.6
AZC_1874	Molybdopterin oxidoreductase	0.69	0.64
AZC_1878	Transcriptional activator, putative	0.79	0.67
AZC_1880	Glyoxalase/Bleomycin resistance protein/Dioxygenase superfamily	0.76	0.63
AZC_1881	Dienelactone hydrolase and related enzymes	0.87	0.67
AZC_1882	Malate/L-lactate dehydrogenase	0.83	0.71
AZC_1889	Glycosyl transferase, family 2	0.77	0.66
AZC_1890	Putative DTDP-6-deoxy-L-hexose 3-O-methyltransferase	0.8	0.62
AZC_1891	Unknown protein	0.81	0.64
AZC_1898	Uncharacterized conserved protein	0.84	0.71
AZC_1899	Malate:quinone oxidoreductase	0.88	0.67
AZC_1900	Conserved hypothetical protein, Cupin region	0.84	0.65
AZC_1902	Unknown protein	0.77	0.69
AZC_1903	Putative hydantoin racemase protein	0.77	0.69
AZC_1904	Putative transport protein	0.85	0.65
AZC_1905	Similar to RpiR, transcriptional regulator	0.84	0.68
AZC_1910	ATP-NAD/AcoX kinase	0.84	0.71
AZC_1912	Propeptide, PepSY amd peptidase M4	0.81	0.68
AZC_1913	TonB-dependent receptor	0.88	0.65
AZC_1914	Hypothetical protein	0.79	0.69
AZC_1915	Uncharacterized protein with a C-terminal OMP (outer membrane protein) domain COG4625	0.87	0.69
AZC_1916	Protein of unknown function (DUF779)	0.76	0.65
AZC_1918	Transcriptional regulatory protein, Fis-type	0.88	0.71
AZC_1919	Unknown protein	0.81	0.65
AZC_1920	Uncharacterized conserved protein, COG1917, contains double-stranded beta-helix domain	0.84	0.67
AZC_1921	Similar to large exoproteins involved in heme utilization or adhesion protein	0.81	0.67
AZC_1922	Similar to FhaC, Hemolysin activation/secretion protein	0.89	0.69
AZC_1923	Threonine aldolase	0.82	0.69
AZC_1927	Probable amino acid ABC transporter, periplasmic amino acid-binding protein	0.82	0.63
AZC_1929	Hypothetical protein	0.77	0.67
AZC_1930	Hypothetical protein	0.77	0.68
AZC_1933	Hypothetical protein	0.78	0.65
AZC_1938	HWE histidine kinase	0.85	0.66
AZC_1939	Unknown protein	0.69	0.6
AZC_1949	Putative transcriptional regulator, lysR family	0.86	0.68
AZC_1971	ABC transporter substrate-binding protein	0.91	0.65
AZC_1975	Iron alcohol dehydrogenase	0.82	0.69
AZC_1976	Similar to glycosyl hydrolase, BNR repeat	0.83	0.66
AZC_1979	Probable ABC-type nitrate/sulfonate/bicarbonate transport system, periplasmic component	0.86	0.63
AZC_1992	Twin-arginine translocation pathway signal precursor	0.89	0.66
AZC_1993	Transcriptional regulator, GntR family	0.77	0.65
AZC_1994	Amino acid permease-associated region	0.89	0.66
AZC_2009	Putative adolase/adducin	0.84	0.66
AZC_2015	ABC transporter substrate-binding protein	0.9	0.66
AZC_2017	N-carbamyl-D-amino acid amidohydrolase	0.82	0.65
AZC_2018	Low-specificity L-threonine aldolase	0.82	0.67
AZC_2019	Helix-turn-helix XRE-family like proteins	0.85	0.65
AZC_2021	Major facilitator superfamily protein	0.89	0.64
AZC_2024	Similar to DadA, Glycine/D-amino acid oxidases	0.85	0.71
AZC_2029	ABC transporter, substrate binding protein	0.87	0.64
AZC_2030	HAD-superfamily hydrolase, subfamily IA	0.84	0.67
AZC_2032	Putative acetyltransferase	0.81	0.71
AZC_2033	Putative dehalogenase	0.82	0.62
AZC_2037	Protein of unknown function (DUF861)	0.88	0.65
AZC_2039	Acetyltransferase	0.79	0.68
AZC_2044	Class II aldolase/adducin, N-terminal	0.84	0.66
AZC_2054	Glutathione S-transferase	0.82	0.66
AZC_2055	Bacterial membrane protein of unknown function (DUF893)	0.83	0.71
AZC_2056	ABC transporter substrate-binding protein	0.91	0.65
AZC_2059	Similar to RimL, Acetyltransferases	0.78	0.64
AZC_2060	Acyl carrier protein	0.75	0.57
AZC_2062	AMP-dependent synthetase and ligase	0.79	0.67
AZC_2063	Acyl-protein synthetase, LuxE	0.81	0.64
AZC_2064	Similar to LuxC, Acyl-CoA reductase	0.84	0.68
AZC_2074	Peptidase M20:Peptidase dimerisation	0.87	0.69
AZC_2076	MlrC-like	0.86	0.69
AZC_2080	ABC transporter substrate-binding protein	0.87	0.66
AZC_2089	Uncharacterized protein conserved in bacteria, COG4529	0.81	0.71
AZC_2090	Transcriptional Regulator, DeoR family	0.82	0.7
AZC_2091	Predicted Rossmann fold nucleotide-binding protein	0.86	0.7
AZC_2092	ABC transporter, permease protein	0.86	0.66
AZC_2095	ABC-type uncharacterized transport system, permease component	0.87	0.69
AZC_2096	Similar to autotransporter	0.9	0.69
AZC_2098	Cytochrome o ubiquinol oxidase subunit II	0.88	0.65
AZC_2100	Cytochrome o ubiquinol oxidase subunit III	0.9	0.63
AZC_2101	Cytochrome o ubiquinol oxidase subunit IV	0.89	0.62
AZC_2105	Fumarate reductase/succinate dehydrogenase flavoprotein-like	0.84	0.71
AZC_2114	MmgE/PrpD family protein	0.84	0.7
AZC_2115	Isocitrate lyase family protein	0.84	0.67
AZC_2116	Hydantoin utilization protein B	0.87	0.68
AZC_2118	Isochorismatase family protein	0.84	0.67
AZC_2119	FAD-dependent monooxygenase	0.86	0.69
AZC_2121	Conserved hypothetical protein, Esterase/lipase/thioesterase	0.83	0.7
AZC_2122	Transposase and inactivated derivatives-like	0.74	0.68
AZC_2123	Putative transposase of insertion sequence	0.75	0.66
AZC_2124	Similar to Helix-turn-helix XRE-family like proteins	0.67	0.63
AZC_2125	Similar ot Nlp, Predicted transcriptional regulator	0.77	0.68
AZC_2126	Unknown protein	0.92	0.69
AZC_2128	Putative prophage MuMc02, transposase protein A	0.87	0.72
AZC_2129	Similar to prophage MuMc02, transposition protein B	0.91	0.69
AZC_2130	Conserved hypothetical protein, Winged helix repressor DNA-binding	0.88	0.71
AZC_2131	Hypothetical protein	0.91	0.74
AZC_2132	Similar to chromosomal replication initiator protein DnaA (only a part of DnaA)	0.91	0.74
AZC_2135	Hypothetical protein	0.86	0.72
AZC_2136	Hypothetical protein	0.69	0.6
AZC_2137	Phage-related lysozyme	0.91	0.71
AZC_2138	Hypothetical protein	0.89	0.71
AZC_2139	Unknown protein	0.91	0.7
AZC_2140	Hypothetical protein	0.91	0.69
AZC_2141	Mu-like prophage FluMu protein gp27	0.92	0.69
AZC_2142	Mu-like prophage FluMu protein gp28	0.88	0.69
AZC_2144	Phage Mu protein F like protein	0.91	0.71
AZC_2145	Hypothetical protein	0.59	0.55
AZC_2146	Conserved hypothetical protein, Protein prenyltransferase, alpha subunit	0.53	0.52
AZC_2150	Unknown protein	0.87	0.75
AZC_2151	Protein of unknown function (DUF1320)	0.86	0.71
AZC_2152	Prophage MuSo2, virion morphogenesis protein, putative	0.85	0.68
AZC_2153	Unknown protein	0.87	0.71
AZC_2154	Phage baseplate assembly protein V	0.92	0.72
AZC_2155	Unknown protein	0.84	0.73
AZC_2156	Similar to phage protein gp25	0.88	0.7
AZC_2157	Similar to phage-related baseplate assembly protein	0.85	0.71
AZC_2158	Similar to gpI, bacteriophage P2-related tail formation protein	0.91	0.76
AZC_2159	Hypothetical protein	0.91	0.69
AZC_2160	Prophage MuMc02, head decoration protein, putative	0.88	0.71
AZC_2161	Unknown protein	0.91	0.71
AZC_2162	Similar to phage tail sheath protein	0.89	0.67
AZC_2163	Unknown protein	0.96	0.65
AZC_2164	Unknown protein	0.86	0.71
AZC_2165	Similar to phage-related tail protein	0.9	0.72
AZC_2166	Unknown protein	0.88	0.71
AZC_2167	Similar to GPD, Phage late control gene D protein	0.92	0.69
AZC_2168	Similar to GPD, Phage late control gene D protein	0.9	0.74
AZC_2169	Site-specific DNA-methyltransferase	0.76	0.68
AZC_2170	Unknown protein	0.89	0.72
AZC_2195	Unknown protein	0.7	0.65
AZC_2196	Unknown protein	0.83	0.65
AZC_2217	Unknown protein	0.79	0.64
AZC_2218	Putative transmembrane protein	0.91	0.7
AZC_2220	Dolichol-p-glucose synthetase; glycosyltransferase	0.88	0.68
AZC_2221	Hypothetical protein	0.83	0.68
AZC_2225	MgtC family protein	0.85	0.67
AZC_2226	Unknown protein	0.84	0.7
AZC_2233	Conserved hypothetical protein, Phosphoesterase, PA-phosphatase related	0.84	0.67
AZC_2238	Hypothetical protein	0.87	0.69
AZC_2243	Acetoacetyl-CoA synthetase	0.87	0.65
AZC_2263	Predicted membrane protein, COG1238	0.81	0.66
AZC_2275	Acyl-CoA dehydrogenase	0.85	0.72
AZC_2277	Sulfonate ABC transporter, periplasmic sulfonate-binding protein	0.86	0.66
AZC_2279	Transcriptional regulator, AraC family	0.84	0.71
AZC_2280	NtrB/NtrY (Signal transduction histidine kinase )	0.88	0.69
AZC_2283	COG3652, Predicted outer membrane protein	0.82	0.65
AZC_2284	Topoisomerase IB	0.83	0.71
AZC_2286	Cysteine hydrolase family protein	0.77	0.66
AZC_2289	Putative beta-lactamase	0.71	0.66
AZC_2292	Regulatory protein, MerR	0.82	0.73
AZC_2314	Unknown protein	0.8	0.67
AZC_2320	Hypothetical protein	0.88	0.63
AZC_2323	Adenylate kinase and related kinases	0.79	0.68
AZC_2329	Hypothetical protein	0.86	0.69
AZC_2340	YCII-related domain	0.77	0.64
AZC_2342	Hypothetical protein	0.82	0.68
AZC_2344	Uncharacterized conserved protein, COG5649	0.82	0.64
AZC_2345	Transcriptional regulator, TetR family	0.84	0.66
AZC_2346	Sugar phosphate isomerases/epimerases/hydroxypyruvate isomerase	0.84	0.69
AZC_2347	Protein of unknown function (DUF993)	0.83	0.68
AZC_2348	Oxidoreductase family, NAD-binding Rossmann fold	0.88	0.65
AZC_2349	Conserved hypothetical protein, Mandelate racemase/muconate lactonizing enzyme	0.79	0.68
AZC_2351	ABC transporter, periplasmic components	0.81	0.63
AZC_2354	Hydantoinase B, Hydantoinase B/oxoprolinase	0.85	0.67
AZC_2364	Unknown protein	0.83	0.7
AZC_2388	Hypothetical protein	0.87	0.64
AZC_2392	MscS Mechanosensitive ion channel	0.88	0.68
AZC_2401	Hypothetical protein	0.86	0.69
AZC_2411	REC, Signal receiver domain	0.81	0.65
AZC_2412	Response regulator/GGDEF domain protein	0.82	0.68
AZC_2415	Histidine kinase, HAMP region:Bacterial chemotaxis sensory	0.84	0.66
AZC_2417	Probable C4-dicarboxylate ABC transporter, permease protein	0.85	0.63
AZC_2419	Protein of unknown function DUF1217	0.82	0.6
AZC_2422	Hypothetical protein	0.83	0.66
AZC_2423	Hypothetical protein	0.83	0.68
AZC_2432	Tryptophan-rich sensory protein, COG3476	0.86	0.68
AZC_2433	Predicted membrane protein, COG4852	0.79	0.63
AZC_2434	Protein of unknown function (DUF1295)	0.84	0.69
AZC_2436	Amine oxidase, flavin-containing	0.85	0.68
AZC_2437	Protein of unknown function (DUF1365)	0.85	0.66
AZC_2439	Probabe gentisate 1,2-dioxygenase	0.88	0.69
AZC_2441	Abhydrolase 1, alpha/beta hydrolase fold	0.86	0.66
AZC_2442	Aminotransferase class I and II	0.86	0.68
AZC_2446	Class II aldolase/adducin, N-terminal	0.87	0.65
AZC_2447	ABC transporter substrate-binding protein	0.89	0.65
AZC_2451	Glyoxalase/Bleomycin resistance protein/Dioxygenase superfamily	0.84	0.69
AZC_2466	Methyl-accepting chemotaxis sensory transducer	0.88	0.68
AZC_2467	Guanosine monophosphate kinase like protein	0.83	0.7
AZC_2469	ABC transporter related	0.85	0.66
AZC_2470	ABC transporter related	0.88	0.65
AZC_2472	Bacterial periplasmic substrate-binding protein	0.86	0.65
AZC_2475	Extracellular solute-binding protein, family 1 precursor	0.9	0.65
AZC_2477	Binding-protein-dependent transport systems inner membrane component	0.92	0.67
AZC_2479	IclR-family transcriptional regulator	0.88	0.67
AZC_2480	Unknown protein	0.74	0.67
AZC_2482	Probable Spermine/spermidine synthase	0.88	0.72
AZC_2484	Amino acid ABC transporter, solute-binding protein	0.85	0.66
AZC_2488	N-carbamyl-D-amino acid amidohydrolase	0.89	0.65
AZC_2492	Similar to TauA, ABC-type nitrate/sulfonate/bicarbonate transport systems, periplasmic components	0.87	0.66
AZC_2493	Isochorismatase family protein	0.86	0.65
AZC_2502	ABC transporter substrate-binding protein	0.84	0.64
AZC_2505	Polysacc_deac_1, Polysaccharide deacetylase	0.87	0.67
AZC_2507	EAL domain protein	0.77	0.64
AZC_2512	Hypothetical protein yeaP	0.86	0.68
AZC_2516	Conserved hypothetical protein, GGDEF	0.81	0.64
AZC_2517	Conserved hypothetical protein, GGDEF	0.82	0.65
AZC_2518	TfoX, N-terminal domain	0.82	0.7
AZC_2521	Hypothetical protein	0.82	0.71
AZC_2526	Unknown protein	0.82	0.66
AZC_2563	GIY-YIG catalytic domain	0.85	0.72
AZC_2564	Chemotaxis sensory transducer	0.88	0.67
AZC_2567	Hypothetical protein	0.79	0.68
AZC_2573	Histidine kinase, HAMP region:Bacterial chemotaxis sensory	0.8	0.65
AZC_2577	Thymidylate synthase ThyX	0.86	0.66
AZC_2581	ABC-type nitrate/sulfonate/bicarbonate transport systems, periplasmic components	0.86	0.66
AZC_2582	Serine/threonine protein kinases	0.85	0.7
AZC_2583	Serine/threonine protein phosphatase	0.85	0.7
AZC_2584	Unknown protein	0.88	0.64
AZC_2585	ParA family protein	0.88	0.67
AZC_2586	Uncharacterized protein conserved in bacteria, COG3521	0.86	0.67
AZC_2588	Protein of unknown function (DUF343).	0.77	0.71
AZC_2589	Protein of unknown function (DUF796)	0.92	0.63
AZC_2590	Unknown protein	0.77	0.59
AZC_2591	Protein of unknown function (DUF796)	0.95	0.63
AZC_2592	Protein of unknown function (DUF586)	0.89	0.64
AZC_2593	Hypothetical protein	0.89	0.73
AZC_2594	Forkhead associated domain	0.86	0.72
AZC_2595	Protein of unknown function (DUF876)	0.86	0.67
AZC_2596	OmpA family protein	0.88	0.7
AZC_2597	ImcF-related protein	0.9	0.68
AZC_2598	ImpA-rel N, ImpA-related N-terminal protein	0.84	0.69
AZC_2599	Protein of unknown function (DUF770)	0.87	0.63
AZC_2600	Protein of unknown function (DUF877)	0.9	0.64
AZC_2601	Protein of unknown function (DUF877)	0.87	0.67
AZC_2602	TPR, Tetratricopeptide repeat domain	0.84	0.68
AZC_2603	Protein of unknown function (DUF1305)	0.86	0.66
AZC_2604	Protein of unknown function (DUF1305)	0.85	0.66
AZC_2605	Protein of unknown function (DUF1305)	0.88	0.7
AZC_2606	similar to UbiE, Methylase involved in ubiquinone/menaquinone biosynthesis	0.88	0.69
AZC_2608	Conserved hypothetical protein, Cupin, RmlC-type	0.8	0.63
AZC_2620	Conserved hypothetical protein, Quinoprotein amine dehydrogenase, beta chain-like	0.81	0.63
AZC_2621	Putative transposase	0.84	0.68
AZC_2631	Putative ammonia monooxygenase	0.86	0.68
AZC_2635	Uncharacterized protein with a C-terminal OMP (outer membrane protein) domain	0.84	0.68
AZC_2640	MFS transporter, phthalate permease family	0.89	0.64
AZC_2642	Methyltransf 6 family protein	0.88	0.67
AZC_2648	MopB superfamily protein	0.85	0.69
AZC_2649	Dihydrodipicolinate synthase subfamily	0.84	0.64
AZC_2657	Transcriptional regulator, TetR family	0.84	0.69
AZC_2665	Flavin utilizing monoxygenase	0.87	0.65
AZC_2666	Zinc-dependent metalloprotease	0.81	0.62
AZC_2672	Protein of unknown function (DUF453).	0.85	0.7
AZC_2683	FAD-dependent pyridine nucleotide-disulphide oxidoreductase:BFD-like [2Fe-2S]-binding domain	0.77	0.72
AZC_2684	Probably FAD dependent oxidoreductase family protein	0.87	0.7
AZC_2688	Glyoxalase/Bleomycin resistance protein/Dioxygenase superfamily protein	0.85	0.63
AZC_2691	Regulatory protein, LacI	0.86	0.68
AZC_2699	Flagellin and related hook-associated proteins	0.91	0.64
AZC_2700	Isochorismatase hydrolase	0.83	0.68
AZC_2702	TonB-dependent siderophore receptor	0.86	0.65
AZC_2703	PepSY-associated TM helix	0.83	0.7
AZC_2705	Predicted hydrolase (HAD superfamily)	0.84	0.67
AZC_2706	AraC-family transcriptional regulator	0.84	0.7
AZC_2707	Polysaccharide deacetylase family protein	0.82	0.66
AZC_2712	Histidine kinase, HAMP region:Bacterial chemotaxis sensory transducer	0.87	0.66
AZC_2717	GGDEF domain protein	0.84	0.67
AZC_2718	Conserved hypothetical protein, Twin-arginine translocation pathway signal	0.75	0.66
AZC_2719	GMC oxidoreductase	0.84	0.65
AZC_2720	Probable cytochrome-c oxidase protein	0.88	0.68
AZC_2721	Regulatory proteins, IclR	0.83	0.68
AZC_2724	ABC transporter substrate-binding protein	0.89	0.64
AZC_2726	AroM protein	0.88	0.67
AZC_2727	Protein of unknown function (DUF917)	0.87	0.68
AZC_2728	Hydantoinase A	0.87	0.7
AZC_2729	YbaK/ebsC protein	0.85	0.71
AZC_2730	Metallo-dependent hydrolase	0.86	0.7
AZC_2732	N-carbamyl-D-amino acid amidohydrolase	0.83	0.67
AZC_2736	Polysaccharide deacetylase	0.88	0.68
AZC_2737	ABC transporter substrate-binding protein	0.89	0.67
AZC_2738	Transcriptional regulator, DeoR family	0.87	0.66
AZC_2739	Histidine kinase, HAMP region:Bacterial chemotaxis sensory	0.85	0.68
AZC_2742	Uncharacterized protein related to deoxyribodipyrimidine photolyase, COG3046	0.83	0.67
AZC_2750	Putative glycogen debranching protein	0.83	0.66
AZC_2751	Globin:Oxidoreductase FAD/NAD(P)-binding:Oxidoreductase FAD-binding region	0.83	0.69
AZC_2752	Hypothetical protein	0.76	0.71
AZC_2755	Hypothetical protein	0.76	0.58
AZC_2760	PRC-barrel domain	0.78	0.74
AZC_2762	Unknown protein	0.83	0.68
AZC_2765	Protein of Unknown Function with GGDEF motif	0.87	0.67
AZC_2768	Mannonate dehydratase	0.86	0.69
AZC_2770	COG5579, Uncharacterized conserved protein	0.79	0.66
AZC_2774	Unknown protein	0.75	0.7
AZC_2781	COG1359, Uncharacterized conserved protein	0.8	0.65
AZC_2782	Type 1 glutamine amidotransferase (GATase1)-like domain	0.81	0.67
AZC_2783	Transcriptional regulator, LysR family	0.84	0.69
AZC_2787	MOSC domain protein	0.89	0.66
AZC_2789	Helix-turn-helix XRE-family like protein	0.84	0.7
AZC_2805	Proline-rich region	0.83	0.73
AZC_2809	Hypothetical protein	0.88	0.71
AZC_2813	Basic membrane lipoprotein	0.85	0.7
AZC_2816	Uncharacterized protein conserved in bacteria	0.83	0.76
AZC_2819	Hypothetical protein	0.82	0.66
AZC_2822	Hypothetical protein	0.85	0.69
AZC_2823	Hypothetical protein	0.88	0.68
AZC_2827	Histidine kinase, HAMP region:Bacterial chemotaxis sensory transducer	0.87	0.66
AZC_2828	Histidine kinase, HAMP region:Bacterial chemotaxis sensory transducer	0.87	0.67
AZC_2837	Polysaccharide deacetylase	0.84	0.72
AZC_2838	Acetyltransferases, including N-acetylases of ribosomal proteins	0.68	0.63
AZC_2845	Chorismate mutase family protein	0.93	0.71
AZC_2852	Hypothetical protein	0.8	0.73
AZC_2858	Permeases of the major facilitator superfamily	0.87	0.67
AZC_2862	Hypothetical protein	0.89	0.69
AZC_2863	Similar to selenocysteine lyase	0.81	0.71
AZC_2865	Transcriptional regulator, IclR	0.84	0.66
AZC_2872	ABC-type branched-chain amino acid transport system, periplasmic component	0.89	0.64
AZC_2885	Outer membrane autotransporter barrel	0.84	0.67
AZC_2888	Unknown protein	0.86	0.64
AZC_2902	Transcriptional regulator LysR family	0.86	0.71
AZC_2903	Membrane protein, putative	0.9	0.67
AZC_2906	Transcriptional regulator LysR family	0.84	0.68
AZC_2911	Uncharacterized protein, putative amidase	0.83	0.67
AZC_2912	Transcriptional regulator, MarR family	0.82	0.62
AZC_2914	Similar to peptidase family M48	0.86	0.7
AZC_2915	Unknown protein	0.77	0.69
AZC_2916	Glycosyl transferase, group 1 family protein	0.65	0.62
AZC_2917	Glycosyl transferase, group 1 family protein	0.67	0.56
AZC_2918	Hydantoinase/oxoprolinase	0.6	0.59
AZC_2919	Methyltransferase FkbM	0.51	0.46
AZC_2920	Similar to Transposase	0.91	0.69
AZC_2925	Unknown protein	0.78	0.7
AZC_2932	Permeases of the major facilitator superfamily	0.87	0.72
AZC_2934	CoxE, Protein containing von Willebrand factor type A (vWA) domain	0.86	0.71
AZC_2936	Hypothetical protein	0.81	0.69
AZC_2941	Carbon monoxide dehydrogenase subunit G	0.79	0.63
AZC_2948	Putative lipopolysaccharide-modifying enzyme	0.89	0.7
AZC_2963	Multi antimicrobial extrusion protein MatE	0.9	0.7
AZC_2965	Uncharacterized conserved small protein	0.84	0.69
AZC_2976	Conserved hypothetical protein, TonB box, N-terminal	0.88	0.65
AZC_2979	Unknown protein	0.79	0.71
AZC_2980	Hypothetical protein	0.78	0.66
AZC_2981	Histidine kinase, HAMP region:Bacterial chemotaxis sensory transducer	0.86	0.67
AZC_2982	Unknown protein	0.78	0.55
AZC_2985	Alkaline phosphatase	0.89	0.65
AZC_2986	Conserved hypothetical protein, Twin-arginine translocation pathway signal	0.79	0.66
AZC_2988	Protein of unknown function DUF214, permase predicted	0.84	0.71
AZC_2990	Aspartylglucosaminidase family protein	0.87	0.71
AZC_2991	D-aminopeptidase	0.87	0.71
AZC_2992	Probable D-aminopeptidase	0.88	0.7
AZC_2997	Transcriptional regulator, RpiR family	0.8	0.68
AZC_2998	Transcriptional Regulator, TetR family	0.84	0.65
AZC_2999	Amidohydrolase	0.88	0.68
AZC_3000	ABC transport system, solute-binding protein	0.91	0.67
AZC_3004	Methyltransferase FkbM	0.82	0.67
AZC_3007	Predicted DNA-binding protein with the Helix-hairpin-helix motif	0.85	0.67
AZC_3008	Similar to Na+/phosphate symporter	0.9	0.67
AZC_3009	Similar to NAD dependent epimerase/dehydratase family	0.84	0.7
AZC_3015	Protein of unknown function DUF897	0.93	0.7
AZC_3016	Integral membrane protein TerC	0.94	0.65
AZC_3017	Protein of unknown function DUF465	0.84	0.65
AZC_3021	Unknown protein	0.85	0.67
AZC_3026	Predicted metal-dependent hydrolase	0.91	0.65
AZC_3027	Methyltransferase, putative	0.87	0.68
AZC_3028	Hydrolase, alpha/beta fold family	0.84	0.67
AZC_3029	Predicted chitinase	0.81	0.68
AZC_3030	Hypothetical protein	0.79	0.66
AZC_3032	Chromate transport protein ChrA	0.91	0.7
AZC_3034	Unknown protein	0.84	0.69
AZC_3035	Unknown protein	0.83	0.71
AZC_3037	Argininosuccinate lyase	0.86	0.67
AZC_3040	Similar to AgaG of Agrobacterium tumefaciens	0.89	0.69
AZC_3043	Oligopeptide/dipeptide ABC transporter, ATP-binding protein	0.9	0.72
AZC_3046	Conserved hypothetical protein, Ferredoxin	0.89	0.72
AZC_3047	BFD-like [2Fe-2S]-binding domain	0.86	0.73
AZC_3048	Probable FAD dependent oxidoreductase	0.86	0.69
AZC_3052	Hypothetical protein	0.75	0.74
AZC_3078	Hypothetical protein	0.81	0.64
AZC_3085	Hypothetical 80.5 kDa protein in ntrC 5'region	0.87	0.69
AZC_3095	DNA-binding response regulator, LuxR family	0.86	0.71
AZC_3096	Transcriptional regulatory protein	0.83	0.68
AZC_3097	Conserved hypothetical protein, Major facilitator superfamily	0.9	0.7
AZC_3098	Predicted ATPase	0.85	0.7
AZC_3099	Unknown protein	0.75	0.68
AZC_3103	Putative Methyl-accepting chemotaxis sensory transducer precursor	0.84	0.66
AZC_3112	Probable Glycosyltransferase	0.86	0.66
AZC_3126	GGDEF domain protein	0.88	0.68
AZC_3128	Conserved hypothetical protein, Cupin, RmlC-type	0.89	0.66
AZC_3130	Hypothetical protein	0.75	0.65
AZC_3143	Hypothetical protein	0.85	0.7
AZC_3146	Predicted hydrolases or acyltransferases (alpha/beta hydrolase superfamily)	0.86	0.67
AZC_3152	Unknown protein	0.74	0.69
AZC_3153	Methyl-accepting chemotaxis receptor/sensory transducer with PAS domain	0.86	0.65
AZC_3154	Unknown protein	0.84	0.7
AZC_3155	Methyl-accepting chemotaxis sensory transducer precursor	0.92	0.69
AZC_3156	Unknown protein	0.88	0.7
AZC_3170	Sulfate ester transport system substrate-binding protein	0.84	0.64
AZC_3171	Sulfate ester transport system substrate-binding protein	0.85	0.68
AZC_3177	Putative sulfate ester transport system substrate-binding protein precursor	0.86	0.65
AZC_3186	Putative 4-hydroxybenzoyl CoA thioesterase	0.76	0.67
AZC_3191	Probable substrate-binding protein	0.86	0.65
AZC_3196	Hypothetical protein	0.82	0.7
AZC_3197	Probable Glyoxalase/bleomycin resistance protein/dioxygenase	0.82	0.68
AZC_3199	Uncharacterized ABC-type transport system, periplasmic component/surface lipoprotein	0.88	0.66
AZC_3201	ABC transporter permease 1	0.9	0.7
AZC_3202	ABC transporter, permease protein 2	0.89	0.71
AZC_3203	Cyanuric acid amidohydrolase	0.88	0.71
AZC_3205	Probable Membrane-fusion protein	0.88	0.71
AZC_3206	Probable ABC transporter, transmembrane region:ABC transporter:Peptidase C39, bacteriocin processing	0.9	0.7
AZC_3207	Probable ABC-type bacteriocin/lantibiotic exporters, contain an N-terminal double-glycine peptidase domain	0.88	0.71
AZC_3208	Similar to Lantibiotic modifying enzyme	0.81	0.72
AZC_3209	Unknown protein	0.87	0.65
AZC_3212	3-hydroxybutyryl-CoA dehydrogenase	0.81	0.67
AZC_3214	Hypothetical protein	0.74	0.66
AZC_3223	Probable transcriptional regulator, AraC family	0.83	0.69
AZC_3224	Probable 4-methylmuconolactone Major Facilitator Family (MFS) transporter	0.85	0.66
AZC_3226	Predicted signal transduction protein containing a membrane domain, an EAL and a GGDEF domain	0.71	0.63
AZC_3227	Probable Outer membrane autotransporter barrel precursor	0.78	0.66
AZC_3228	Unknown protein	0.71	0.64
AZC_3229	Unknown protein	0.75	0.67
AZC_3230	Putative transcriptional regulator	0.75	0.65
AZC_3231	TPR repeat	0.85	0.69
AZC_3232	Probable Flp pilus assembly protein TadD contains TPR repeats	0.84	0.65
AZC_3233	Probable Outer membrane autotransporter barrel	0.85	0.67
AZC_3234	Probable Outer membrane autotransporter barrel	0.82	0.7
AZC_3235	Unknown protein	0.73	0.66
AZC_3236	hypothetical protein	0.76	0.62
AZC_3241	Putative membrane protein	0.78	0.65
AZC_3242	Similar to Sigma factor PvdS	0.81	0.68
AZC_3244	Efflux transporter inner membrane protein	0.84	0.71
AZC_3247	L-lysine 6-monooxygenase (Lysine N(6)-hydroxylase) protein	0.83	0.66
AZC_3250	Putative esterase precursor	0.81	0.68
AZC_3251	putative 4'-phosphopantetheinyl transferase	0.61	0.62
AZC_3252	Similar to Transposase	0.76	0.63
AZC_3253	Putative Transposase of insertion sequence	0.74	0.65
AZC_3256	Hypothetical protein	0.67	0.59
AZC_3257	Plasmid maintenance system antidote protein	0.74	0.62
AZC_3258	DNA methylase N-4/N-6	0.65	0.55
AZC_3259	Conserved hypothetical protein, Type III restriction enzyme, res subunit	0.78	0.63
AZC_3260	Unknown protein	0.71	0.65
AZC_3261	Hypothetical protein	0.76	0.64
AZC_3265	Probable Transcriptional regulatory protein	0.8	0.72
AZC_3266	Glutathione S-transferase, N-terminal	0.78	0.66
AZC_3267	Hypothetical protein	0.81	0.7
AZC_3269	Unknown protein	0.76	0.68
AZC_3270	Probable Chemotaxis sensory transducer precursor	0.83	0.66
AZC_3273	Hypothetical protein	0.73	0.63
AZC_3290	Haem catalase/peroxidase	0.88	0.67
AZC_3291	Protein of unknown function DUF1486	0.82	0.58
AZC_3295	Manganese transport protein	0.88	0.67
AZC_3299	Twin-arginine translocation pathway signal precursor	0.87	0.64
AZC_3300	Possible TrapT family, dctQ subunit, C4-dicarboxylate transport precursor	0.9	0.68
AZC_3309	Unknown protein	0.87	0.71
AZC_3310	Hypothetical protein	0.9	0.63
AZC_3311	Similar to ATP-binding protein of ABC transporter	0.9	0.74
AZC_3316	Unknown protein	0.81	0.7
AZC_3319	Hypothetical protein	0.86	0.61
AZC_3321	ExpE6, Putative membrane protein	0.87	0.73
AZC_3322	ExpE5, Putative membrane-anchored protein	0.84	0.71
AZC_3324	ExpE3, Methyltransferase	0.81	0.66
AZC_3325	ExpE2, Glycosyltransferase	0.82	0.7
AZC_3326	ExpE1, Calcium binding protein	0.8	0.66
AZC_3329	ExpG, helix_turn_helix multiple antibiotic resistance protein	0.77	0.63
AZC_3330	ExpC, Putative glycosyltransferase	0.82	0.69
AZC_3331	Hypothetical protein	0.86	0.62
AZC_3332	Hypothetical protein	0.88	0.71
AZC_3333	Uncharacterized conserved protein, contains double-stranded beta-helix domain	0.91	0.65
AZC_3335	Probable 5-keto-4-deoxyuronate isomerase	0.83	0.64
AZC_3342	Glucuronate isomerase	0.9	0.68
AZC_3343	ABC transporter, periplasmic substrate-binding protein	0.88	0.65
AZC_3345	ABC transporter, membrane spanning protein	0.91	0.67
AZC_3346	ABC transporter, permease protein	0.94	0.66
AZC_3347	Mannitol dehydrogenase	0.86	0.72
AZC_3349	Methyl-accepting chemotaxis sensory transducer	0.85	0.7
AZC_3351	Dimethylmenaquinone methyltransferase	0.91	0.7
AZC_3352	Uncharacterized proteins, LmbE homologs	0.88	0.67
AZC_3356	Possible dehydrogenase	0.84	0.71
AZC_3360	Unknown protein	0.86	0.68
AZC_3361	Hypothetical protein	0.76	0.72
AZC_3366	Hypothetical protein	0.87	0.67
AZC_3367	AMP-dependent synthetase and ligase	0.88	0.69
AZC_3368	Conserved hypothetical protein, Phosphopantetheine-binding	0.8	0.63
AZC_3370	Unknown protein	0.75	0.69
AZC_3375	Probable Chorismate mutase	0.84	0.71
AZC_3378	Hypothetical protein	0.79	0.7
AZC_3379	Probable Flagellin A	0.91	0.63
AZC_3380	Hypothetical protein conserved in GGDEF domain protein	0.81	0.67
AZC_3386	Hypothetical protein	0.88	0.73
AZC_3387	Conserved hypothetical protein, NUDIX hydrolase	0.86	0.69
AZC_3425	Oxidoreductase FAD/NAD(P)-binding:FAD-binding:Putative Fe-S cluster	0.78	0.7
AZC_3429	Hypothetical protein	0.9	0.7
AZC_3467	Conserved hypothetical protein, Methyltransferase FkbM	0.85	0.64
AZC_3468	Methyltransferase FkbM	0.78	0.68
AZC_3469	Glycosyl transferase, group 1	0.77	0.69
AZC_3471	Probable Cephalosporin hydroxylase	0.87	0.64
AZC_3472	Probable Acetyltransferase, GNAT family	0.86	0.72
AZC_3473	Hypothetical protein	0.83	0.66
AZC_3474	Probable phytanoil-CoA alpha hydroxylase	0.88	0.66
AZC_3475	Conserved hypothetical protein, methyltransferase	0.88	0.68
AZC_3476	Glycosyl transferase, family 2	0.85	0.65
AZC_3478	Putative NDP-hexose 3-C-methyltransferase protein	0.82	0.66
AZC_3479	CDP-glucose 4,6-dehydratase	0.83	0.7
AZC_3480	Glucose-1-phosphate cytidylyltransferase	0.87	0.64
AZC_3481	IMP dehydrogenase/GMP reductase:Histidine kinase, HAMP region:Bacterial chemotaxis sensory transducer precursor	0.84	0.69
AZC_3484	Hypothetical protein	0.89	0.68
AZC_3485	Protein of unknown function DUF692	0.84	0.67
AZC_3486	Hypothetical protein	0.81	0.7
AZC_3487	DoxX family protein	0.84	0.67
AZC_3493	Unknown protein	0.83	0.68
AZC_3496	Adenine phosphoribosyl transferase	0.8	0.67
AZC_3499	Cytochrome b/c1 precursor	0.86	0.65
AZC_3515	TRAP dicarboxylate transporter-DctP subunit precursor	0.86	0.69
AZC_3520	FAD-binding oxidoreductase	0.83	0.69
AZC_3521	Glycosyl transferase, family 28	0.85	0.71
AZC_3522	Conserved hypothetical protein, Drug resistance transporter EmrB/QacA subfamily	0.84	0.7
AZC_3523	Unknown protein	0.83	0.65
AZC_3525	Unknown protein	0.84	0.66
AZC_3526	Hypothetical protein	0.86	0.69
AZC_3527	Unknown protein	0.85	0.69
AZC_3528	Conserved hypothetical protein, von Willebrand factor, type A	0.82	0.71
AZC_3529	Conserved hypothetical protein, Cyanovirin-N	0.79	0.66
AZC_3531	CsbD-like family	0.91	0.66
AZC_3533	Histone acetyltransferase HPA2 and related acetyltransferases	0.84	0.71
AZC_3536	Conserved hypothetical protein, Lysine exporter protein (LYSE/YGGA)	0.91	0.67
AZC_3537	Conserved hypothetical protein in CBS domain	0.93	0.67
AZC_3539	GGDEF precursor	0.84	0.68
AZC_3542	Endonuclease/exonuclease/phosphatase	0.71	0.61
AZC_3546	Protein of unknown function DUF6, transmembrane	0.83	0.71
AZC_3547	Conserved hypothetical protein, Quinonprotein alcohol dehydrogenase-like	0.8	0.76
AZC_3551	Siderophore-interacting protein	0.87	0.71
AZC_3559	Probable FAD-dependent monooxygenase	0.85	0.72
AZC_3560	Hypothetical protein	0.64	0.58
AZC_3561	Hypothetical protein	0.69	0.57
AZC_3562	Hypothetical protein	0.64	0.59
AZC_3563	Hypothetical protein	0.56	0.56
AZC_3570	Probable Phage HP1 integrase, C-terminal catalytic domain	0.74	0.62
AZC_3571	Conserved hypothetical protein, Prefoldin	0.72	0.58
AZC_3572	Unknown protein	0.71	0.64
AZC_3573	Hypothetical protein	0.79	0.65
AZC_3574	Unknown protein	0.85	0.6
AZC_3575	Phage-related DNA maturase	0.87	0.63
AZC_3576	Hypothetical protein	0.74	0.64
AZC_3577	Unknown protein	0.73	0.56
AZC_3578	Hypothetical protein	0.82	0.64
AZC_3579	Phage tail fiber protein	0.79	0.65
AZC_3580	Possible Phage protein	0.84	0.65
AZC_3581	Possible muramidase	0.86	0.65
AZC_3582	Unknown protein	0.68	0.61
AZC_3583	Tail tubular protein B	0.84	0.62
AZC_3584	Tail tubular protein A	0.83	0.63
AZC_3585	Minor capsid protein 10	0.86	0.64
AZC_3586	Unknown protein	0.83	0.61
AZC_3587	Putative Capsid assembly protein	0.8	0.64
AZC_3588	Head-to-tail joining protein	0.82	0.64
AZC_3589	Putative ribonucleoside triphosphate reductase	0.81	0.63
AZC_3590	Hypothetical protein	0.78	0.63
AZC_3591	Gp174	0.8	0.62
AZC_3592	Putative Phage exonuclease	0.87	0.66
AZC_3593	Glutaredoxin-related protein	0.82	0.65
AZC_3594	Unknown protein	0.75	0.63
AZC_3595	Predicted alternative thymidylate synthase	0.83	0.66
AZC_3596	Hypothetical protein	0.79	0.63
AZC_3597	DNA polymerase	0.8	0.62
AZC_3598	DNA primase/helicase	0.83	0.64
AZC_3599	Unknown protein	0.91	0.65
AZC_3600	Unknown protein	0.88	0.68
AZC_3601	Putative N-acetylmuramoyl-L-alanine amidase	0.85	0.65
AZC_3602	Probable Phage single-stranded DNA-binding protein	0.84	0.63
AZC_3603	Unknown protein	0.79	0.61
AZC_3604	Unknown protein	0.8	0.66
AZC_3605	Unknown protein	0.76	0.62
AZC_3606	Probable Prophage antirepressor	0.73	0.61
AZC_3607	DNA-directed RNA polymerase, bacteriophage and mitochondrial type	0.82	0.64
AZC_3620	hypothetical protein	0.87	0.63
AZC_3623	Hypothetical protein	0.89	0.67
AZC_3632	Unknown protein	0.84	0.74
AZC_3640	Hypothetical protein	0.82	0.65
AZC_3641	Protein of unknown function DUF497	0.72	0.59
AZC_3644	Unknown protein	0.67	0.54
AZC_3645	Unknown protein	0.77	0.67
AZC_3647	Uncharacterized protein conserved in Autotransporter beta-domain	0.88	0.69
AZC_3653	Conserved hypothetical protein, Rickettsia 17 kDa surface antigen	0.82	0.7
AZC_3658	Hypothetical protein	0.85	0.74
AZC_3664	Putative membrane protein	0.91	0.71
AZC_3673	Prevent-host-death protein	0.73	0.66
AZC_3677	Putative Chromate transporter	0.88	0.71
AZC_3686	Hypothetical protein	0.86	0.65
AZC_3687	Hypothetical protein	0.81	0.69
AZC_3694	Unknown protein	0.82	0.68
AZC_3699	Conserved hypothetical protein, Cupin region	0.88	0.71
AZC_3700	Hypothetical protein	0.84	0.69
AZC_3704	Hypothetical protein	0.86	0.66
AZC_3707	Hypothetical protein	0.61	0.61
AZC_3711	Probable Transcription activator, effector binding precursor	0.82	0.69
AZC_3714	Probable Histidine kinase, HAMP region:Bacterial chemotaxis sensory transducer precursor	0.9	0.69
AZC_3718	Probable Methyl-accepting chemotaxis receptor/sensory transducer precursor	0.88	0.68
AZC_3721	Elongator protein 3/MiaB/NifB	0.87	0.66
AZC_3722	Transcriptional regulator	0.87	0.67
AZC_3729	Conserved hypothetical protein, Twin-arginine translocation pathway signal	0.85	0.68
AZC_3730	Hypothetical protein	0.85	0.67
AZC_3732	Conserved hypothetical protein, Virulence factor, pectin lyase fold	0.8	0.68
AZC_3747	Hypothetical protein	0.8	0.72
AZC_3753	2OG-Fe(II) oxygenase superfamily	0.89	0.68
AZC_3754	TonB-dependent siderophore receptor	0.87	0.63
AZC_3761	Hypothetical protein	0.9	0.68
AZC_3766	Probable two-component sensor histidine kinase/response regulator hybrid protein	0.87	0.64
AZC_3770	Hypothetical protein	0.82	0.73
AZC_3773	Probable Prolyl aminopeptidase	0.87	0.67
AZC_3776	Probable Xaa-Pro aminopeptidase	0.89	0.67
AZC_3780	Putative Oxidoreductase, molybdopterin-binding	0.81	0.7
AZC_3781	Probable RebB like protein	0.84	0.63
AZC_3782	Probable RebB like protein	0.89	0.63
AZC_3783	Probable RebB like protein	0.93	0.67
AZC_3784	Hypothetical protein	0.89	0.67
AZC_3785	Unknown protein	0.79	0.66
AZC_3786	Probable RebB like protein	0.89	0.62
AZC_3787	Unknown protein	0.8	0.59
AZC_3788	Similar to Transcriptional regulator	0.83	0.7
AZC_3792	NodD	0.45	0.47
AZC_3793	integrase, catalytic region	0.66	0.63
AZC_3796	putative transmembrane nitrile hydratase	0.77	0.65
AZC_3797	Nitrile hydratase alpha chain	0.79	0.65
AZC_3798	Probable Nitrile hydratase beta subunit	0.76	0.62
AZC_3799	Hypothetical protein	0.65	0.61
AZC_3801	Transposase	0.79	0.68
AZC_3802	L-lysine exporter, putative	0.66	0.59
AZC_3803	Transcriptional regulator, LysR family	0.69	0.62
AZC_3804	Transposase	0.82	0.67
AZC_3807	Transposase	0.78	0.64
AZC_3808	Putative Short-chain dehydrogenase/reductase SDR	0.57	0.56
AZC_3809	Putative oxidoreductase	0.52	0.55
AZC_3810	noeC	0.59	0.55
AZC_3811	NodZ, Nodulation fucosyltransferase	0.53	0.53
AZC_3812	NodJ, member of the two-components ABC-transporters family	0.53	0.51
AZC_3813	NodI, Nod factor export ATP-binding protein I	0.56	0.54
AZC_3814	NodU, 6-O-carbamoyl transferase	0.59	0.55
AZC_3815	NodS, methyltransferase	0.53	0.52
AZC_3816	NodC, N-acetylglucosaminyltransferase	0.55	0.51
AZC_3817	NodB, de-N-acetylase	0.49	0.53
AZC_3818	NodA, acyl transferase	0.55	0.54
AZC_3819	Putative Transposase	0.62	0.61
AZC_3820	Similar to Transposase	0.7	0.66
AZC_3822	Transposase	0.78	0.64
AZC_3840	Plasmid stabilization protein	0.81	0.69
AZC_3845	Putative insertion sequence transposase protein	0.78	0.68
AZC_3846	Similar to Transposase	0.67	0.63
AZC_3847	Probable Histidine kinase, HAMP region:Bacterial chemotaxis sensory transducer precursor	0.87	0.67
AZC_3848	putative transposase	0.49	0.53
AZC_3849	Integrase, catalytic region	0.77	0.62
AZC_3850	nolK	0.47	0.48
AZC_3851	Similar to Transposase	0.75	0.66
AZC_3852	transposase	0.66	0.67
AZC_3853	Putative Transposase	0.79	0.57
AZC_3854	Transcriptional regulator, LysR family	0.61	0.73
AZC_3855	Similar to Transposase and inactivated derivative	0.81	0.65
AZC_3857	Hypothetical protein	0.74	0.63
AZC_3870	Putative Amino acid ABC transporter, periplasmic solute-binding protein	0.76	0.62
AZC_3878	Putative Transposase	0.77	0.66
AZC_3883	Nitrilase/cyanide hydratase and apolipoprotein N-acyltransferase	0.85	0.67
AZC_3884	Acetamidase/formamidase	0.88	0.65
AZC_3887	Inner-membrane translocator	0.85	0.65
AZC_3889	Putative urea/short-chain amide transport system substrate-binding protein precursor	0.9	0.62
AZC_3890	Possible AmiR antitermination protein	0.83	0.68
AZC_3892	Cyanuric acid amidohydrolase	0.83	0.7
AZC_3893	Probable Cytosine deaminase and related metal-dependent hydrolases	0.82	0.7
AZC_3900	Similar to isochorismatase	0.83	0.7
AZC_3901	Putative transcriptional regulator	0.87	0.69
AZC_3902	Putative cylclic diguanylate phosphodiesterase (EAL) precursor	0.84	0.64
AZC_3916	Probable Transcriptional regulator AbrB	0.78	0.62
AZC_3917	Hypothetical protein	0.81	0.68
AZC_3920	Conserved hypothetical protein, Abortive infection protein	0.85	0.72
AZC_3921	Conserved hypothetical protein, Abortive infection protein	0.79	0.69
AZC_3922	Unknown protein	0.8	0.64
AZC_3924	Hypothetical protein in rpoN 3'region	0.65	0.62
AZC_3957	Predicted glutathione S-transferase	0.83	0.66
AZC_3958	Hypothetical protein	0.87	0.7
AZC_3964	Probable integral membrane protein	0.9	0.7
AZC_3965	Putative Adenylate cyclase, family 3	0.89	0.69
AZC_3970	Putative two component system fusin protein	0.84	0.68
AZC_3971	Putative diguanylate cyclase conserved in GGDEF domain	0.87	0.69
AZC_3976	GCN5-related N-acetyltransferase	0.88	0.69
AZC_3977	Secretion chaperone CsaA	0.88	0.68
AZC_3986	Periplasmic sensor signal transduction histidine kinase precurso	0.9	0.69
AZC_3993	Outer membrane efflux family protein precursor	0.86	0.73
AZC_3994	Protein of unknown function DUF214, permase predicted	0.92	0.71
AZC_3996	Conserved hypothetical protein	0.92	0.73
AZC_4001	Inner membrane protein	0.77	0.66
AZC_4005	Unknown protein	0.84	0.68
AZC_4006	Hypothetical protein	0.89	0.69
AZC_4008	Unknown protein	0.89	0.69
AZC_4018	Unknown protein	0.78	0.69
AZC_4022	Hypothetical protein	0.87	0.7
AZC_4023	TRAP-type mannitol/chloroaromatic compound transport system, large permease component	0.9	0.71
AZC_4031	Hypothetical protein	0.88	0.71
AZC_4039	Hypothetical protein	0.88	0.7
AZC_4041	Potassium uptake protein	0.68	0.67
AZC_4047	Hypothetical protein	0.86	0.61
AZC_4048	Hypothetical protein	0.82	0.68
AZC_4052	YceI precursor	0.88	0.69
AZC_4060	Unknown protein	0.8	0.64
AZC_4071	Hypothetical protein	0.72	0.64
AZC_4083	GGDEF family protein	0.85	0.64
AZC_4086	Hypothetical protein	0.82	0.65
AZC_4087	Hypothetical protein	0.78	0.65
AZC_4088	Conserved hypothetical protein, Polyphosphate kinase 2	0.86	0.63
AZC_4091	Predicted phosphoesterase or phosphohydrolase	0.78	0.66
AZC_4096	Unknown Function protein with GGDEF motif, DUF1	0.84	0.67
AZC_4097	Methyl-accepting chemotaxis sensory transducer precursor	0.86	0.68
AZC_4098	Conserved hypothetical protein, Methyltransferase type 11	0.78	0.68
AZC_4100	Putative formamidase regulatory protein FmdB	0.87	0.68
AZC_4101	Formamidase	0.89	0.64
AZC_4107	Multi-sensor hybrid histidine kinase	0.88	0.67
AZC_4108	Two component transcriptional regulator, LuxR family	0.88	0.68
AZC_4113	Unknown protein	0.51	0.46
AZC_4114	Alpha amylase	0.78	0.66
AZC_4116	1,4-alpha-glucan branching enzyme	0.86	0.69
AZC_4117	4-alpha-glucanotransferase	0.88	0.73
AZC_4118	Hypothetical protein	0.8	0.68
AZC_4122	Protein of unknown function DUF6, transmembrane	0.86	0.71
AZC_4142	Hypothetical protein	0.82	0.64
AZC_4143	Hypothetical protein	0.85	0.68
AZC_4145	Unknown protein	0.84	0.65
AZC_4149	PIN domain protein	0.91	0.69
AZC_4159	Protein of unknown function DUF1275	0.9	0.7
AZC_4163	Hypothetical protein	0.84	0.71
AZC_4174	Probable Glycosyl transferase, group 1	0.76	0.67
AZC_4175	FAD dependent oxidoreductase	0.85	0.68
AZC_4181	Unknown protein	0.72	0.6
AZC_4183	Unknown protein	0.78	0.67
AZC_4192	Glycosyl transferase, group 1 family protein	0.83	0.71
AZC_4193	Unknown protein	0.83	0.67
AZC_4195	Hypothetical protein	0.81	0.66
AZC_4198	Hypothetical protein	0.84	0.71
AZC_4206	Conserved hypothetical protein, Protease inhibitor, beta barrel	0.83	0.72
AZC_4230	HicA-related protein	0.76	0.65
AZC_4231	Conserved hypothetical protein, HicB	0.82	0.65
AZC_4237	Unknown protein	0.88	0.71
AZC_4250	Permeases of the drug/metabolite transporter (DMT) superfamily	0.92	0.69
AZC_4266	Hypothetical protein	0.72	0.68
AZC_4271	Unknown protein	0.86	0.73
AZC_4278	Beta-lactamase precursor	0.85	0.71
AZC_4280	Unknown protein	0.68	0.6
AZC_4281	Chemotaxis sensory transducer	0.82	0.69
AZC_4283	Protein of unknown function DUF1236	0.83	0.68
AZC_4288	Unknown protein	0.8	0.67
AZC_4292	Hypothetical protein	0.82	0.66
AZC_4299	Putative esterase	0.88	0.68
AZC_4305	Ribosomal protein L9, N-terminal domain	0.79	0.65
AZC_4309	Hypothetical protein	0.82	0.72
AZC_4310	Hypothetical protein	0.88	0.72
AZC_4311	Hypothetical protein	0.73	0.68
AZC_4319	Conserved hypothetical protein, Histidine acid phosphatase	0.86	0.73
AZC_4335	Conserved hypothetical membrane protein	0.89	0.73
AZC_4343	Unknown protein	0.73	0.66
AZC_4344	Predicted AcpP, Acyl carrier protein	0.81	0.61
AZC_4345	Predicted transcriptional regulator	0.8	0.71
AZC_4352	Chaperone protein htpG	0.88	0.67
AZC_4353	Hypothetical protein	0.87	0.74
AZC_4354	Unknown protein	0.83	0.69
AZC_4362	Unknown protein	0.82	0.7
AZC_4363	Hypothetical protein	0.78	0.65
AZC_4364	Unknown protein	0.8	0.71
AZC_4366	Probable Sensor protein	0.84	0.69
AZC_4369	Unknown protein	0.86	0.65
AZC_4372	Asp/Glu racemase	0.85	0.64
AZC_4375	ABC transporter substrate-binding protein	0.9	0.63
AZC_4377	Putative chrolohydrolase	0.88	0.71
AZC_4380	Unknown protein	0.85	0.65
AZC_4381	Periplasmic L-asparaginase II	0.87	0.71
AZC_4382	Conserved hypothetical protein, Bacterial cytochrome c, class IC	0.8	0.64
AZC_4388	Probable L-aspartate dehydrogenase	0.82	0.73
AZC_4409	Putative 2-keto-3-deoxy-galactonokinase	0.84	0.71
AZC_4414	Hypothetical protein	0.85	0.68
AZC_4418	Transposase	0.81	0.67
AZC_4425	Hypothetical protein	0.77	0.68
AZC_4426	Similar to Acyl-CoA dehydrogenases	0.8	0.72
AZC_4427	Seryl-tRNA synthetase	0.88	0.7
AZC_4428	Putative Hydrolases of the alpha/beta superfamily	0.82	0.7
AZC_4429	Outer membrane autotransporter barrel precursor	0.9	0.68
AZC_4434	Peptidase M29, aminopeptidase II	0.9	0.67
AZC_4435	Probable substrate-binding protein	0.87	0.64
AZC_4438	Predicted signal transduction protein containing a membrane domain, an EAL and a GGDEF domain	0.81	0.68
AZC_4440	Putative methyl accepting chemotaxis protein	0.88	0.69
AZC_4445	Hypothetical protein	0.76	0.7
AZC_4446	Hypothetical protein	0.77	0.75
AZC_4447	Ribosomal protein L35	0.87	0.61
AZC_4456	Heme exporter protein D (CcmD) precursor	0.9	0.71
AZC_4458	Unknown protein	0.76	0.64
AZC_4466	translation initiation factor IF-2	0.73	0.69
AZC_4470	Unknown protein	0.7	0.66
AZC_4473	IMP dehydrogenase/GMP reductase:Extracellular ligand-binding receptor	0.9	0.72
AZC_4474	Hypothetical protein	0.88	0.71
AZC_4476	Unknown protein	0.75	0.63
AZC_4479	Hypothetical protein	0.75	0.62
AZC_4487	Hypothetical protein	0.79	0.66
AZC_4488	Shikimate kinase	0.88	0.73
AZC_4494	Hypothetical protein	0.89	0.74
AZC_4495	Methyl-accepting chemotaxis sensory transducer precursor	0.86	0.68
AZC_4503	Probable SecY, Preprotein translocase subunit SecY	0.78	0.66
AZC_4504	Similar to Glycosyltransferase	0.79	0.66
AZC_4506	Unknown protein	0.81	0.72
AZC_4518	Unknown protein	0.87	0.72
AZC_4537	Hypothetical protein	0.9	0.72
AZC_4538	Hypothetical protein	0.89	0.71
AZC_4551	Unknown protein	0.81	0.67
AZC_4552	Hypothetical protein	0.87	0.67
AZC_4557	hypothetical protein	0.71	0.66
AZC_4558	Conserved hypothetical protein	0.77	0.64
AZC_4572	Unknown protein	0.6	0.55
AZC_4573	Hypothetical ANK-repeat protein	0.88	0.69
AZC_4574	Unknown protein	0.8	0.66
AZC_4578	Unknown protein	0.85	0.64
AZC_4580	Conserved hypothetical protein, methyltransferase	0.86	0.68
AZC_4582	YceI precursor	0.83	0.66
AZC_4594	Possible glutamine amidotransferase	0.89	0.7
AZC_4604	Hypothetical protein	0.83	0.66
AZC_4607	Hypothetical protein	0.8	0.67
AZC_4608	Unknown protein	0.82	0.67
AZC_4609	Unknown protein	0.85	0.67
AZC_4621	Hypothetical protein	0.89	0.69
AZC_4624	Permeases	0.92	0.66
AZC_4625	Putative Guanine aminohydrolase	0.86	0.68
AZC_4626	Hypothetical intercellular adhesion protein A	0.89	0.69
AZC_4627	Putative glycosyl transferase	0.86	0.71
AZC_4628	Possible anti-sigma factor antagonist	0.81	0.64
AZC_4629	Periplasmic protein involved in polysaccharide export	0.85	0.67
AZC_4630	Putative ATPases involved in chromosome partitioning	0.86	0.71
AZC_4631	Putative polysaccharide export protein	0.9	0.68
AZC_4632	Hypothetical protein	0.8	0.72
AZC_4633	Alg9-like mannosyltransferase	0.89	0.69
AZC_4634	Similar to Glycosyltransferase	0.84	0.7
AZC_4635	Hypothetical protein	0.87	0.74
AZC_4636	Putative Glycosyltransferase	0.85	0.72
AZC_4637	Putative membrane protein of ExoQ family, involved in exopolysaccharide production	0.89	0.66
AZC_4638	Probable Glycosyltransferase	0.84	0.73
AZC_4658	Conserved putative membrane protein	0.85	0.68
AZC_4660	Hypothetical protein	0.88	0.75
AZC_4678	Unknown protein	0.83	0.69
AZC_4679	Proble Transcriptional regulator	0.85	0.72
AZC_4694	Uncharacterized low-complexity proteins	0.82	0.68
AZC_4695	Putative Sodium/sulphate symporter	0.85	0.7
AZC_4699	Probable Transcriptional regulator, TetR family	0.8	0.69
AZC_4700	Predicted acyl esterases	0.88	0.68
AZC_4706	Dihydroxyacetone kinase	0.81	0.69
AZC_4713	Phosphate/sulphate permeases	0.82	0.66
