# Supplementary material for: The genome of the versatile nitrogen fixer Azorhizobium caulinodans ORS571
Source: BMC Genomics. 2008 Jun 4;9:271. doi: 10.1186/1471-2164-9-271 (PMC2443382; doi:10.1186/1471-2164-9-271)
Supplement: Additional file 5 — Chemotaxis and motility genes in the A. caulinodans genome. From left to right: unique ID for each A. caulinodans gene; indication of the gene function based on homology; functional classification of genes according to Riley [26]; GC content at the silent third base of codons in percent; GC content of a gene in percent. [file 1471-2164-9-271-S5.xls]

## Sheet: Sheet1
identifier	description	Riley class	GC3	GC
AZC_0061	Methyl-accepting chemotaxis sensory transducer precursor	D	0.877	0.67
AZC_0062	Methyl-accepting chemotaxis sensory transducer precursor	D	0.88	0.68
AZC_0254	Methyl-accepting chemotaxis receptor/sensory transducer precursor	D	0.92	0.69
AZC_0281	Prepilin peptidase CpaA	D	0.834	0.7
AZC_0282	Conserved hypothetical protein, Flp/Fap pilin component	Z1	0.868	0.65
AZC_0366	Putative histidine kinase, HAMP region:Bacterial chemotaxis sensory transducer precursor	D	0.871	0.68
AZC_0496	Flagellar motor protein	D	0.918	0.69
AZC_0572	Regulatory protein, LuxR:Response regulator receiver	J	0.829	0.67
AZC_0573	Methyl-accepting chemotaxis receptor/sensory transducer	D	0.862	0.65
AZC_0620	Response regulator receiver CheY-like	J	0.817	0.57
AZC_0621	Conserved hypothetical protein, COG3143, CheZ, Chemotaxis protein	Z1	0.811	0.62
AZC_0621	Conserved hypothetical protein, COG3143, CheZ, Chemotaxis protein	Z1	0.811	0.62
AZC_0623	Putative chemotaxis MotD protein	D	0.832	0.7
AZC_0624	Hypothetical MotC chemotaxis protein	D	0.868	0.73
AZC_0625	Flagellar motor protein MotB	D	0.874	0.68
AZC_0627	Flagellar M-ring protein FliF	D	0.929	0.68
AZC_0628	Flagellar biosynthetic protein FliP precursor	D	0.905	0.64
AZC_0629	Flagellar basal body-associated protein FliL	D	0.876	0.65
AZC_0630	Flagellar L-ring protein precursor	D	0.91	0.67
AZC_0632	Flagellar P-ring protein precursor	D	0.908	0.69
AZC_0633	Flagellar basal-body P-ring formation protein FlgA	D	0.886	0.72
AZC_0634	Flagellar basal-body rod FlgG	D	0.914	0.65
AZC_0635	Flagellar hook-basal body complex protein FliE 2	D	0.904	0.66
AZC_0636	Flagellar basal-body rod protein FlgC	D	0.885	0.64
AZC_0637	Flagellar basal-body rod protein FlgB	D	0.821	0.64
AZC_0639	Flagellar biosynthetic protein	D	0.85	0.63
AZC_0640	Flagellar motor switch protein FliG	D	0.897	0.64
AZC_0643	Surface presentation of antigens (SPOA) protein:Flagellar motor switch protein FliM	D	0.884	0.64
AZC_0644	Flagellar motor protein; MotA	D	0.919	0.64
AZC_0645	Flagellar basal body rod protein	D	0.882	0.63
AZC_0646	Flagellum-specific ATP synthase FliI	D	0.862	0.7
AZC_0647	Flagellar basal body FlaE	D	0.899	0.63
AZC_0649	Putative flagellar hook-associated protein	D	0.886	0.61
AZC_0650	Flagellar protein FlaF	D	0.802	0.63
AZC_0651	Probable flagellum biosynthesis repressor protein FlbT	D	0.855	0.63
AZC_0652	Flagellar hook assembly scaffolding protein FlgD	D	0.904	0.66
AZC_0653	Flagellar biosynthesis protein FliQ	D	0.904	0.64
AZC_0654	Flagellar biosynthesis protein FlhA	D	0.905	0.66
AZC_0660	Methyl-accepting chemotaxis protein	D	0.859	0.68
AZC_0661	CheA signal transduction histidine kinases	D	0.898	0.67
AZC_0662	CheW-like protein	D	0.861	0.65
AZC_0663	Chemotaxis response regulator, CheY2	D	0.826	0.61
AZC_0663	Chemotaxis response regulator, CheY2	D	0.826	0.61
AZC_0664	Chemotaxis response regulator protein-glutamate methylesterase of group 2 operon	D	0.811	0.69
AZC_0666	Chemotaxis sensory transducer	D	0.855	0.67
AZC_0719	Histidine kinase, HAMP region:Bacterial chemotaxis sensory transducer precursor	D	0.882	0.68
AZC_0725	Histidine kinase, HAMP region:Bacterial chemotaxis sensory transducer precursor	D	0.899	0.68
AZC_0726	Histidine kinase, HAMP region:Bacterial chemotaxis sensory transducer	D	0.871	0.68
AZC_0794	Histidine kinase, HAMP region:Bacterial chemotaxis sensory transducer	D	0.902	0.68
AZC_0821	Chemotaxis sensory transducer	D	0.875	0.69
AZC_0908	Histidine kinase, HAMP region:Bacterial chemotaxis sensory transducer	D	0.89	0.69
AZC_1026	Methyl-accepting chemotaxis receptor/sensory transducer with PAS domain	D	0.837	0.64
AZC_1078	Histidine kinase, HAMP region:Bacterial chemotaxis sensory transducer	D	0.869	0.67
AZC_1225	Methyl-accepting chemotaxis sensory transducer protein	D	0.891	0.68
AZC_1317	Methyl-accepting chemotaxis protein	D	0.864	0.67
AZC_1352	Flagellin	D	0.896	0.63
AZC_1435	Similar to flagellar basal body rod protein	D	0.829	0.67
AZC_1546	Similar to methyl-accepting chemotaxis protein	D	0.866	0.65
AZC_1564	Similar to methyl-accepting chemotaxis protein	D	0.888	0.67
AZC_1721	Similar to histidine kinase, HAMP region:Bacterial chemotaxis sensory	D	0.847	0.66
AZC_2281	Nodulation protein W (Two component transcriptional regulator, LuxR family)	J	0.883	0.66
AZC_2415	Histidine kinase, HAMP region:Bacterial chemotaxis sensory	D	0.848	0.66
AZC_2466	Methyl-accepting chemotaxis sensory transducer	D	0.88	0.68
AZC_2564	Chemotaxis sensory transducer	D	0.882	0.67
AZC_2573	Histidine kinase, HAMP region:Bacterial chemotaxis sensory	D	0.804	0.65
AZC_2699	Flagellin and related hook-associated proteins	D	0.916	0.64
AZC_2712	Histidine kinase, HAMP region:Bacterial chemotaxis sensory transducer	D	0.87	0.66
AZC_2739	Histidine kinase, HAMP region:Bacterial chemotaxis sensory	D	0.859	0.68
AZC_2827	Histidine kinase, HAMP region:Bacterial chemotaxis sensory transducer	D	0.877	0.66
AZC_2828	Histidine kinase, HAMP region:Bacterial chemotaxis sensory transducer	D	0.875	0.67
AZC_2981	Histidine kinase, HAMP region:Bacterial chemotaxis sensory transducer	D	0.865	0.67
AZC_3095	DNA-binding response regulator, LuxR family	J	0.866	0.71
AZC_3103	Putative Methyl-accepting chemotaxis sensory transducer precursor	D	0.843	0.66
AZC_3153	Methyl-accepting chemotaxis receptor/sensory transducer with PAS domain	D	0.865	0.65
AZC_3155	Methyl-accepting chemotaxis sensory transducer precursor	D	0.92	0.69
AZC_3270	Probable Chemotaxis sensory transducer precursor	D	0.832	0.66
AZC_3293	Regulatory protein, LuxR:Response regulator receiver	J	0.87	0.67
AZC_3349	Methyl-accepting chemotaxis sensory transducer	D	0.85	0.7
AZC_3379	Probable Flagellin A	D	0.913	0.63
AZC_3481	IMP dehydrogenase/GMP reductase:Histidine kinase, HAMP region:Bacterial chemotaxis sensory transducer precursor	D	0.846	0.69
AZC_3714	Probable Histidine kinase, HAMP region:Bacterial chemotaxis sensory transducer precursor	D	0.903	0.69
AZC_3718	Probable Methyl-accepting chemotaxis receptor/sensory transducer precursor	D	0.886	0.68
AZC_3847	Probable Histidine kinase, HAMP region:Bacterial chemotaxis sensory transducer precursor	D	0.874	0.67
AZC_4097	Methyl-accepting chemotaxis sensory transducer precursor	D	0.862	0.68
AZC_4108	Two component transcriptional regulator, LuxR family	J	0.886	0.68
AZC_4281	Chemotaxis sensory transducer	D	0.826	0.69
AZC_4440	Putative methyl accepting chemotaxis protein	D	0.884	0.69
AZC_4495	Methyl-accepting chemotaxis sensory transducer precursor	D	0.868	0.68
