# Supplementary material for: The genome of the versatile nitrogen fixer Azorhizobium caulinodans ORS571
Source: BMC Genomics. 2008 Jun 4;9:271. doi: 10.1186/1471-2164-9-271 (PMC2443382; doi:10.1186/1471-2164-9-271)
Supplement: Additional file 6 — Putative detoxification genes in A. caulinodans. From left to right: unique ID for each A. caulinodans gene; indication of the gene function based on homology; functional classification of genes according to Riley [26]; GC content at the third position of codons in percent; GC content of a gene in percent. [file 1471-2164-9-271-S6.xls]

## Sheet: Sheet1
identifier	description	Riley class	GC3	GC
AZC_0056	Cytochrome P450	D	0.873	0.68
AZC_0264	Antibiotic biosynthesis monooxygenase	U	0.884	0.65
AZC_0326	Quaternary ammonium compound-resistance protein	U	0.877	0.66
AZC_0427	Putative glyoxalase/bleomycin resistance protein/dioxygenase	F	0.813	0.72
AZC_0743	Drug resistance transporter Bcr/CflA subfamily	P	0.9	0.69
AZC_0751	Conserved hypothetical protein, Glyoxalase/bleomycin resistance protein/dioxygenase	F	0.8	0.67
AZC_0974	Beta-lactamase class C	U	0.837	0.68
AZC_0991	Beta-lactamase	U	0.856	0.66
AZC_1068	Conserved hypothetical protein, Multiple antibiotic resistance (MarC)-related proteins	Z1	0.94	0.65
AZC_1073	Glyoxalase/bleomycin resistance protein/dioxygenase	F	0.868	0.68
AZC_1102	Drug resistance translocase	U	0.933	0.69
AZC_1274	Arsenical resistance protein ArsH	J	0.811	0.65
AZC_1303	Metallo-beta-lactamase superfamily	U	0.814	0.62
AZC_1335	Beta-lactamase-like protein	U	0.84	0.69
AZC_1391	Tellurite resistance protein and related permeases	U	0.855	0.7
AZC_1482	Metallo-beta-lactamase superfamily protein	U	0.855	0.7
AZC_1539	Multiple antibiotic resistance (MarC)-related proteins	Z3	0.912	0.66
AZC_1683	Predicted hydrolase of the metallo-beta-lactamase superfamily	U	0.881	0.69
AZC_1771	Conserved hypothetical protein, Beta-lactamase-like	Z1	0.848	0.68
AZC_1862	Mutlidrug resistance protein	U	0.879	0.71
AZC_1880	Glyoxalase/Bleomycin resistance protein/Dioxygenase superfamily	F	0.769	0.63
AZC_2082	Beta-lactamase-like protein	U	0.849	0.64
AZC_2215	ABC-type transport system involved in resistance to organic solvents periplasmic component	P	0.875	0.65
AZC_2264	Metal-dependent hydrolases of the beta-lactamase superfamily protein	U	0.785	0.64
AZC_2289	Putative beta-lactamase	U	0.711	0.66
AZC_2333	Drug resistance transporter, Bcr/CflA family	U	0.924	0.67
AZC_2451	Glyoxalase/Bleomycin resistance protein/Dioxygenase superfamily	F	0.84	0.69
AZC_2525	Camphor resistance CrcB protein	D	0.89	0.66
AZC_2688	Glyoxalase/Bleomycin resistance protein/Dioxygenase superfamily protein	F	0.858	0.63
AZC_2841	Metallo-beta-lactamase family protein	U	0.882	0.66
AZC_2977	Organic hydroperoxide resistance protein	U	0.871	0.69
AZC_3024	Predicted Zn-dependent hydrolases of the beta-lactamase fold	F	0.909	0.71
AZC_3172	Xenobiotic compound monooxygenase, DszA family, A subunit	U	0.871	0.67
AZC_3197	Probable Glyoxalase/bleomycin resistance protein/dioxygenase	F	0.827	0.68
AZC_3207	Probable ABC-type bacteriocin/lantibiotic exporters, contain an N-terminal double-glycine peptidase domain	P	0.888	0.71
AZC_3208	Similar to Lantibiotic modifying enzyme	U	0.816	0.72
AZC_3286	Putative multidrug resistance protein	U	0.888	0.64
AZC_3329	ExpG, helix_turn_helix multiple antibiotic resistance protein	C	0.774	0.63
AZC_3363	Probable multidrug-resistance related protein	U	0.866	0.7
AZC_3520	FAD-binding oxidoreductase (P450)	D	0.839	0.69
AZC_3522	Conserved hypothetical protein, Drug resistance transporter EmrB/QacA subfamily	Z1	0.843	0.7
AZC_4074	Lactam utilization protein LamB	F	0.845	0.69
AZC_4156	Similar to Membrane protein TerC possibly involved in tellurium resistance	C	0.88	0.68
AZC_4278	Beta-lactamase precursor	U	0.855	0.71
AZC_4383	Conserved hypothetical protein, Antibiotic biosynthesis monooxygenase	Z1	0.904	0.63
AZC_4436	Possible multidrug resistance efflux pump	U	0.883	0.69
AZC_4674	Bacitracin resistance protein BacA	U	0.905	0.66
AZC_4702	Putative acetyltransferase (antibiotic restance) protein	U	0.89	0.7
