# Supplementary material for: The genome of the versatile nitrogen fixer Azorhizobium caulinodans ORS571
Source: BMC Genomics. 2008 Jun 4;9:271. doi: 10.1186/1471-2164-9-271 (PMC2443382; doi:10.1186/1471-2164-9-271)
Supplement: Additional file 7 — Genes encoding surface-associated components in the A. caulinodans genome. From left to right: unique ID for each A. caulinodans gene; indication of the gene function based on homology; GC content at the third position of codons in percent; GC content of a gene in percent. [file 1471-2164-9-271-S7.xls]

## Sheet: Sheet1
identifier	description	GC3	GC
AZC_0035	Putative Periplasmic protein involved in polysaccharide export	0.67	0.85
AZC_0040	Probable Capsule polysaccharide export inner-membrane protein	0.63	0.82
AZC_0278	GGDEF	0.887	0.71
AZC_0281	Prepilin peptidase CpaA	0.7	0.83
AZC_0282	Conserved hypothetical protein, Flp/Fap pilin component	0.65	0.86
AZC_0308	Putative diguanylate cyclase (GGDEF)/phosphodiesterase	0.884	0.7
AZC_0489	Diguanylate cyclase/phosphodiesterase precursor, GGDEF precursor	0.902	0.68
AZC_0643	Surface presentation of antigens (SPOA) protein:Flagellar motor switch protein FliM	0.884	0.64
AZC_0741	Possible diguanylate cyclase (DGC) or GGDEF domain	0.866	0.67
AZC_0757	Conserved hypothetical protein, Bacterial surface antigen (D15)	0.85	0.68
AZC_0896	Similar to RgpF, lipopolysaccharide biosynthesis protein	0.71	0.82
AZC_0973	Opacity protein and related surface antigens, COG3637	0.892	0.68
AZC_0998	Conserved hypothetical protein, GGDEF	0.858	0.66
AZC_1003	Putative beta-1,2-glucan ABC export system ATP-binding protein ndvA	0.68	0.9
AZC_1131	Similar to LipA, surface antigen (Cell envelope biogenesis, outer membrane)	0.813	0.7
AZC_1204	Diguanylate cyclase (GGDEF domain) precursor	0.869	0.68
AZC_1210	Similar to Diguanylate cyclase (GGDEF domain)	0.87	0.7
AZC_1222	EAL domain	0.838	0.67
AZC_1831	OAC3 (Azorhizobium caulinodans), Glucose-1-phosphate thymidylyltransferase	0.891	0.65
AZC_1832	OAC2 (Azorhizobium caulinodans), DTDP-4-dehydrorhamnose reductase	0.887	0.71
AZC_1833	OAC1 (Azorhizobium caulinodans), DTDP-D-glucose-4,6-dehydratase	0.895	0.66
AZC_1921	Similar to large exoproteins involved in heme utilization or adhesion protein	0.67	0.81
AZC_2251	Lipopolysaccharide heptosyltransferase II	0.72	0.86
AZC_2252	Lipopolysaccharide heptosyltransferase I	0.71	0.85
AZC_2309	Exopolysaccharide synthesis, ExoD	0.68	0.9
AZC_2412	Response regulator/GGDEF domain protein	0.823	0.68
AZC_2507	EAL domain protein	0.778	0.64
AZC_2516	Conserved hypothetical protein, GGDEF	0.818	0.64
AZC_2517	Conserved hypothetical protein, GGDEF	0.822	0.65
AZC_2717	GGDEF domain protein	0.849	0.67
AZC_2765	Protein of Unknown Function with GGDEF motif	0.872	0.67
AZC_2834	Predicted signal transduction protein containing a membrane domain, an EAL and a GGDEF domain	0.872	0.69
AZC_2948	Putative lipopolysaccharide-modifying enzyme	0.7	0.89
AZC_3126	GGDEF domain protein	0.883	0.68
AZC_3226	Predicted signal transduction protein containing a membrane domain, an EAL and a GGDEF domain	0.714	0.63
AZC_3320	ExpE7, Putative glycosyltransferase	0.846	0.66
AZC_3321	ExpE6, Putative membrane protein	0.874	0.73
AZC_3322	ExpE5, Putative membrane-anchored protein	0.849	0.71
AZC_3323	ExpE4, Glycosyltransferase	0.847	0.68
AZC_3324	ExpE3, Methyltransferase	0.816	0.66
AZC_3325	ExpE2, Glycosyltransferase	0.82	0.7
AZC_3326	ExpE1, Calcium binding protein	0.803	0.66
AZC_3327	Membrane fusion protein, ExpD2	0.832	0.67
AZC_3328	ExpD1, Putative ABC transporter protein, fused ATP-binding and membrane-spanning components	0.838	0.66
AZC_3329	ExpG, helix_turn_helix multiple antibiotic resistance protein	0.774	0.63
AZC_3330	ExpC, Putative glycosyltransferase	0.825	0.69
AZC_3380	Hypothetical protein conserved in GGDEF domain protein	0.812	0.67
AZC_3514	Probable O-antigen acetylase	0.861	0.69
AZC_3516	Probable O-antigen acetylase	0.881	0.68
AZC_3539	GGDEF precursor	0.842	0.68
AZC_3540	Putative sensory box/GGDEF family protein	0.919	0.67
AZC_3566	Hypothetical conserved protein with GGDEF domain	0.823	0.66
AZC_3653	Conserved hypothetical protein, Rickettsia 17 kDa surface antigen	0.826	0.7
AZC_3660	Sensory box/GGDEF family protein	0.887	0.68
AZC_3914	Putative diguanylate cyclase (GGDEF) with PAS/PAC domain	0.886	0.68
AZC_3971	Putative diguanylate cyclase conserved in GGDEF domain	0.876	0.69
AZC_4004	O-antigen acetylase	0.868	0.7
AZC_4083	GGDEF family protein	0.857	0.64
AZC_4096	Unknown Function protein with GGDEF motif, DUF1	0.848	0.67
AZC_4416	Similar to Sugar transferases involved in lipopolysaccharide synthesis precursor	0.68	0.9
AZC_4422	Similar to Periplasmic protein involved in polysaccharide export	0.69	0.89
AZC_4423	Similar to Uncharacterized protein involved in exopolysaccharide biosynthesis	0.68	0.91
AZC_4424	Similar to Membrane protein involved in the export of O-antigen and teichoic acid	0.882	0.7
AZC_4438	Predicted signal transduction protein containing a membrane domain, an EAL and a GGDEF domain	0.815	0.68
AZC_4477	Putative sensory box/GGDEF family protein	0.875	0.68
AZC_4540	Probable sensory box/GGDEF family protein	0.897	0.69
AZC_4626	Hypothetical intercellular adhesion protein A	0.69	0.89
AZC_4629	Periplasmic protein involved in polysaccharide export	0.67	0.85
AZC_4631	Putative polysaccharide export protein	0.68	0.9
AZC_4637	Putative membrane protein of ExoQ family, involved in exopolysaccharide production	0.66	0.89
