# Supplementary material for: The genome of the versatile nitrogen fixer Azorhizobium caulinodans ORS571
Source: BMC Genomics. 2008 Jun 4;9:271. doi: 10.1186/1471-2164-9-271 (PMC2443382; doi:10.1186/1471-2164-9-271)
Supplement: Additional file 8 — Genes in the A. caulinodans genome dedicated to transport. From left to right: unique ID for each A. caulinodans gene; indication of the gene function based on homology; functional classification of genes according to Riley [26]; position of start codon or stop codon of a gene on the plus or minus strand, respectively; position of stop codon or start codon of a gene on the plus or minus strand, respectively; coding sequence on the plus or minus strand. [file 1471-2164-9-271-S8.xls]

## Sheet: Sheet1
identifier	description	Riley Class	start/stop	stop/start	Strand
AZC_0011	HlyC/CorC family transporter with CBS domain	P	8734	9717	Plus
AZC_0018	Transcription termination factor NusA:Transcription termination factor NusA, C-terminal duplication	P	16390	17985	Plus
AZC_0023	Possible oligopeptide ABC transporter, periplasmic binding protein component precursor	P	23689	25347	Plus
AZC_0024	Probable permease of ABC transporter	P	25776	26543	Minus
AZC_0025	ABC transporter, nucleotide binding/ATPase protein	P	26543	27424	Minus
AZC_0039	WcbD	P	49017	50219	Plus
AZC_0041	WcbD	P	51058	52305	Plus
AZC_0042	Putative ABC-2 transporter Wzt	P	52317	53012	Plus
AZC_0060	General substrate transporter:Major facilitator superfamily MFS_1	P	73266	74597	Plus
AZC_0066	Predicted flavoprotein involved in K+ transport	P	83255	84553	Minus
AZC_0085	Probable branched-chain amino acid transport protein AzlC precursor	P	103742	104455	Plus
AZC_0106	Hypothetical ATP-binding protein	P	125432	126955	Minus
AZC_0107	Putative Permeases of the major facilitator superfamily	P	127078	128340	Minus
AZC_0124	Putative transporter	P	150421	151443	Plus
AZC_0129	ABC transporter, ATPase subunit	P	156386	158020	Minus
AZC_0132	Peptide ABC transporter, permease protein	P	158743	159897	Minus
AZC_0133	Peptide ABC transporter, permease protein	P	159897	161006	Minus
AZC_0134	Putative ABC transporter, solute-binding protein precursor	P	161057	163003	Minus
AZC_0135	ABC transporter substrate-binding protein precursor	P	163003	165000	Minus
AZC_0139	Similar to Xanthine/uracil permeases	P	167491	169290	Minus
AZC_0168	N-methylhydantoinase (ATP-hydrolyzing) / 5-oxoprolinase	P	197630	201367	Minus
AZC_0170	TRAP C4-dicarboxylate transport system permease DctM subunit	P	202102	203421	Plus
AZC_0171	TRAP dicarboxylate transporter-DctP subunit	P	203458	204444	Plus
AZC_0178	Putative transporter	P	210388	211722	Plus
AZC_0182	Putative Outer membrane receptor proteins, mostly Fe transport	P	214999	217191	Minus
AZC_0183	Putative Ferric enterobactin transport ATP-binding protein FepC	P	217580	218506	Plus
AZC_0184	Putative iron compound permease protein of ABC transporter family	P	218506	219555	Plus
AZC_0185	Putative ABC-type Fe3+-siderophore transport system, permease component	P	219555	220595	Plus
AZC_0186	Putative iron compound-binding protein of ABC transporter family	P	220613	221584	Plus
AZC_0191	Plasma membrane-type ATPase	P	228599	231271	Plus
AZC_0192	Cation-transporting ATPase	P	232529	235402	Plus
AZC_0196	ABC-type branched-chain amino acid transport systems, periplasmic component	P	239009	240178	Minus
AZC_0197	Putative inner-membrane translocator	P	240486	241433	Plus
AZC_0198	ABC branched chain amino acid family transporter, inner membrane subunit	P	241433	242608	Plus
AZC_0199	ABC branched-chain amino acid transporter, ATPase subunit	P	242615	243424	Plus
AZC_0200	ATPas	P	243459	244109	Plus
AZC_0239	ABC transporter permease protein	P	282914	283672	Minus
AZC_0240	ABC-type multidrug transport system, ATPase component	P	283766	284683	Minus
AZC_0242	Extracellular solute-binding protein, family 3 precursor	P	285496	286341	Plus
AZC_0245	DoxD-like protein	P	288138	288722	Plus
AZC_0255	Sodium/sulphate symporter	P	298002	299522	Plus
AZC_0284	Transmembrane efflux protein	P	329515	330771	Plus
AZC_0302	Thiosulphate-binding protein:Twin-arginine translocation pathway signal precursor	P	351913	352950	Plus
AZC_0322	TRAP transporter, 4TM/12TM fusion protein	P	370467	372677	Minus
AZC_0341	Major facilitator superfamily	P	397457	398623	Plus
AZC_0378	Extracellular solute-binding protein, family 3 precursor	P	431865	432734	Plus
AZC_0433	Putative transmembrane transport protein, MFS family	P	487124	488434	Minus
AZC_0473	ATPas	P	530067	531875	Minus
AZC_0477	Similar to ABC-type branched-chain amino acid transport systems periplasmic component precursor	P	534319	535491	Minus
AZC_0478	ABC transporter, ATP-binding protein	P	535533	536267	Minus
AZC_0479	ABC transporter, ATP-binding protein	P	536276	537034	Minus
AZC_0480	Branched-chain amino acid ABC transporter (Permease) precursor	P	537034	537870	Minus
AZC_0481	Branched-chain amino acid ABC transporter permease protein precursor	P	537873	538775	Minus
AZC_0494	ABC transporter, ATP-binding/permease protein	P	550900	552702	Plus
AZC_0522	Biopolymer transport protein ExbD/TolR	P	577257	577706	Plus
AZC_0523	Putative TolA	P	577721	578743	Plus
AZC_0524	Twin-arginine translocation pathway signal precursor	P	578761	580110	Plus
AZC_0562	ABC transporter ATP-binding protein	P	622061	622798	Plus
AZC_0563	ABC transporter, permease protein	P	622798	623667	Plus
AZC_0564	ABC transporter, periplasmic binding protein precursor	P	623683	624636	Plus
AZC_0566	Probable Na+/H+ antiporter NhaD and related arsenite permeases	P	625926	627482	Minus
AZC_0571	Major facilitator superfamily MFS_1	P	632351	633760	Minus
AZC_0582	CydD, ABC transporter ATP-binding protein	P	646470	648233	Plus
AZC_0583	ABC transporter, ATP-binding/permease protein	P	648233	649948	Plus
AZC_0589	Putative ABC transport protein, substrate-binding component	P	653728	654996	Minus
AZC_0622	Hypothetical transmembrane protein	P	694132	694668	Minus
AZC_0684	Nitrate transport ATP-binding subunits C and D	P	755677	756468	Minus
AZC_0685	Nitrate transporter component; NrtB	P	756483	757388	Minus
AZC_0686	Nitrate transporter component; NrtA	P	757532	758929	Minus
AZC_0691	Putative nitrate transport protein	P	764964	766097	Minus
AZC_0695	ABC-type uncharacterized transport system, permease component	P	771040	772032	Plus
AZC_0727	Amino acid ABC transporter ATP-binding protein	P	817660	818409	Plus
AZC_0728	Amino acid ABC transporter, permease protein	P	818437	820050	Plus
AZC_0743	Drug resistance transporter Bcr/CflA subfamily	P	837494	838789	Plus
AZC_0760	ABC transporter nitrate-binding protein	P	859736	861094	Plus
AZC_0761	Nitrate ABC transporter permease protein	P	861102	861953	Plus
AZC_0762	ABC transporter ATP-binding protein	P	861960	862844	Plus
AZC_0768	Probable MFS transporter	P	868268	869671	Minus
AZC_0772	Oligopeptide ABC transporter, ATP-binding protein	P	873381	874328	Minus
AZC_0773	Oligopeptide ABC transporter ATP-binding protein	P	874328	875536	Minus
AZC_0774	ABC transporter permease protein	P	875618	876505	Minus
AZC_0775	ABC transporter permease protein	P	876505	877446	Minus
AZC_0776	ABC transporter substrate-binding protein	P	877468	878979	Minus
AZC_0777	ABC transporter substrate-binding protein	P	879062	880690	Minus
AZC_0782	Putative periplasmic solute-binding protein	P	883585	884589	Plus
AZC_0783	Putative permease protein	P	884905	885729	Plus
AZC_0784	Putative permease protein	P	885729	886529	Plus
AZC_0785	ABC transporter related	P	886541	887587	Plus
AZC_0789	Transthyretin family protein	P	891139	891489	Minus
AZC_0790	Xanthine/uracil permease family	P	891700	893082	Plus
AZC_0808	Peptide ABC transporter, ATP-binding protein	P	912176	913150	Minus
AZC_0809	Peptide ABC transporter, ATP-binding protein	P	913150	914127	Minus
AZC_0810	Peptide ABC transporter, permease protein	P	914134	915048	Minus
AZC_0811	Peptide ABC transporter, permease protein	P	915048	915989	Minus
AZC_0812	Peptide ABC transporter, periplasmic peptide-binding protein	P	916168	917751	Minus
AZC_0816	ABC transporter substrate-binding protein	P	920852	921697	Plus
AZC_0817	ABC transporter permease protein	P	921772	922431	Plus
AZC_0818	ABC transporter ATP-binding protein	P	922431	923228	Plus
AZC_0877	General substrate transporter	P	977641	979305	Minus
AZC_0879	ABC-type molybdate transport system, periplasmic component	P	980611	981408	Minus
AZC_0900	Permeases of the drug/metabolite transporter (DMT) superfamily	P	1009431	1010399	Plus
AZC_0919	Sulphate transport system permease protein 1	P	1031143	1032189	Minus
AZC_0920	Sulphate transport system permease protein 2:Sulfate ABC transporter, permease protein CysW	P	1032194	1033072	Minus
AZC_0921	Sulphate transport system permease protein 2:Sulfate ABC transporter, permease protein CysT	P	1033072	1033920	Minus
AZC_0922	Sulfate ABC transporter, periplasmic binding protein component	P	1034069	1035109	Minus
AZC_0927	Phosphoadenosine phosphosulfate reductase	P	1038620	1039411	Plus
AZC_0938	Permease, putative	P	1049199	1050290	Plus
AZC_0956	Extracellular solute-binding protein, family 3	P	1068712	1069719	Minus
AZC_0959	Protein of unknown function UPF0005	P	1071353	1072135	Minus
AZC_0966	Putative transport protein	P	1077013	1078200	Plus
AZC_0976	Possible cabohydrate kinase	P	1085840	1086838	Plus
AZC_0978	ABC amino acid transporter, periplasmic ligand binding protein	P	1088150	1088935	Minus
AZC_0982	Amino acid permease-associated region	P	1093746	1095269	Minus
AZC_0987	Permeases of the drug/metabolite transporter (DMT) superfamily	P	1104087	1105010	Minus
AZC_1003	Putative beta-1,2-glucan ABC export system ATP-binding protein ndvA	C	1122459	1124240	Minus
AZC_1010	LysE family protein	P	1134200	1134859	Minus
AZC_1022	Monocarboxylic acid permease	P	1146751	1148232	Minus
AZC_1045	FeS assembly ATPase SufC	P	1173608	1174387	Plus
AZC_1054	Molybdopterin-binding protein	P	1183559	1183762	Minus
AZC_1058	Phosphonate ABC transporter PhnC, ATP-binding	E	1186740	1187561	Minus
AZC_1074	Sodium/glutamate symporter	P	1200352	1201647	Plus
AZC_1088	Similar to ATPase involved in DNA replication initiation	P	1217352	1217846	Plus
AZC_1107	Major facilitator family transporter	P	1235893	1237176	Minus
AZC_1131	Similar to LipA, surface antigen (Cell envelope biogenesis, outer membrane)	P	1257849	1258259	Plus
AZC_1141	Glucose transport protein	P	1271406	1272926	Minus
AZC_1182	H+/citrate symporter	P	1321293	1322567	Plus
AZC_1185	Glycine betaine/L-proline ABC transporter, periplasmic glycine betaine-binding protein, putative	P	1326561	1327646	Plus
AZC_1186	ABC transporter permease	P	1327714	1328628	Plus
AZC_1187	ABC transporter ATP-binding protein	P	1328635	1329855	Plus
AZC_1192	Permeases of the drug/metabolite transporter (DMT)	P	1333847	1334887	Plus
AZC_1195	Magnesium/cobalt transport protein	P	1337905	1338882	Plus
AZC_1205	Sulfate/thiosulfate import ATP-binding protein cysA	P	1346809	1347903	Plus
AZC_1207	ChaA, Ca2+/H+ antiporter	P	1349081	1350142	Plus
AZC_1223	Possible binding protein component of ABC transporter	P	1371061	1372866	Minus
AZC_1229	Auxin Efflux Carrier	P	1378901	1379857	Plus
AZC_1231	ABC transporter substrate-binding protein	P	1380983	1382029	Plus
AZC_1232	ABC transporter ATP-binding protein	P	1382029	1383108	Plus
AZC_1233	ABC transporter permease protein	P	1383108	1384001	Plus
AZC_1234	ABC transporter permease protein	P	1384001	1384804	Plus
AZC_1255	Sugar transporter	P	1404451	1405815	Plus
AZC_1256	TonB-dependent receptor	P	1405867	1407969	Minus
AZC_1258	Biopolymer transport protein ExbB	P	1408799	1409980	Plus
AZC_1259	TonB system transport protein ExbD	P	1409987	1410451	Plus
AZC_1260	TonB, C-terminal	P	1410451	1411302	Plus
AZC_1266	Antitermination protein NusB	P	1416006	1416416	Plus
AZC_1272	Arsenical pump membrane protein	P	1423894	1425186	Plus
AZC_1278	Cation efflux system protein	P	1429724	1432831	Minus
AZC_1279	Component of multidrug efflux system	P	1432831	1434006	Minus
AZC_1305	Similar to H+/gluconate symporter and related permeases	P	1459214	1460665	Plus
AZC_1325	C4-dicarboxylate transporter	P	1483060	1484430	Minus
AZC_1326	Na+/H+ antiporter protein	P	1485307	1486488	Minus
AZC_1328	TonB-dependent receptor	P	1488084	1490351	Plus
AZC_1329	Putative transmembrane transport protein	P	1490742	1491983	Plus
AZC_1330	Putative membrane protein	P	1492281	1493462	Plus
AZC_1333	TonB-dependent receptor protein	P	1495598	1498075	Plus
AZC_1341	TonB dependent receptor	P	1504203	1506920	Plus
AZC_1347	Na+:H+ antiporter	P	1516516	1518141	Minus
AZC_1363	RND efflux transporter precursor	P	1537195	1540311	Minus
AZC_1368	ABC transporter, periplasmic substrate-binding protein	P	1546642	1548024	Plus
AZC_1370	Amino acid transporter, permease protein	P	1549789	1551567	Plus
AZC_1380	Multi antimicrobial extrusion protein MatE	P	1562158	1563525	Plus
AZC_1386	Putative transmembrane efflux protein from the major facilitator	P	1567808	1569169	Minus
AZC_1416	Sugar ABC transporter ATP-binding protein	P	1611418	1612965	Plus
AZC_1417	Sugar ABC transporter permease protein	P	1613000	1613914	Plus
AZC_1418	Sugar ABC transporter permease protein	P	1613914	1614885	Plus
AZC_1419	ABC transporter sugar-binding protein	P	1614929	1615900	Plus
AZC_1436	Branched-chain amino acid ABC transporter, ATP-binding protein	P	1637368	1638081	Minus
AZC_1437	Branched-chain amino acid ABC transporter, ATP-binding protein	P	1638065	1638844	Minus
AZC_1438	Branched-chain amino acid uptake ABC transporter permease	P	1638844	1639839	Minus
AZC_1439	Branched-chain amino acid uptake ABC transporter permease	P	1639844	1640704	Minus
AZC_1440	Amino acid ABC transporter, periplasmic amino-acid binding protein	P	1640736	1641917	Minus
AZC_1449	ABC transporter permease protein	P	1649998	1650663	Plus
AZC_1450	ABC transporter permease protein	P	1650677	1651315	Plus
AZC_1451	ABC transporter substrate-binding protein	P	1651375	1652205	Plus
AZC_1452	ABC transporter ATP-binding protein	P	1652237	1653007	Plus
AZC_1456	ATPase, E1-E2 type:Heavy metal-(Cd/Co/Hg/Pb/Zn)-translocating P-type ATPase:Heavy metal translocating P-type ATPase	P	1656448	1658808	Minus
AZC_1465	ABC transporter, substrate binding protein	P	1664292	1665395	Plus
AZC_1474	Chloride channel protein	P	1673161	1674492	Minus
AZC_1475	ABC transporter-like	P	1674605	1676353	Minus
AZC_1487	Extensin-like protein	P	1687647	1688861	Plus
AZC_1489	General substrate transporter:Major facilitator superfamily MFS_1	P	1689818	1691113	Plus
AZC_1504	Similar to serine protease/outer membrane autotransporter precursor	P	1706552	1710082	Minus
AZC_1507	ABC transporter HlyB/MsbA family	P	1712163	1714082	Plus
AZC_1511	Twin-arginine translocation pathway signal precursor	P	1718713	1720332	Plus
AZC_1512	ABC transporter permease protein	P	1720675	1721685	Plus
AZC_1513	ABC transporter permease protein	P	1721685	1722575	Plus
AZC_1514	ABC transporter related	P	1722575	1724359	Plus
AZC_1532	Putative transmembrane protein precursor	P	1745956	1746714	Minus
AZC_1533	Possible permease	P	1746714	1747664	Minus
AZC_1542	Probable branched-chain amino acid ABC-type transport system, permease components	P	1753603	1754934	Minus
AZC_1549	Oligopeptide/dipeptide ABC transporter, ATP-binding protein, C-terminal	P	1761305	1762297	Minus
AZC_1551	Oligopeptide/dipeptide ABC transporter, ATP-binding protein, C-terminal	P	1763906	1764940	Minus
AZC_1552	ABC transporter permease protein	P	1764945	1765826	Minus
AZC_1553	Putative oligopeptide ABC transporter, permease component	P	1765831	1766781	Minus
AZC_1554	ABC transporter substrate-binding protein precursor	P	1767222	1768895	Minus
AZC_1565	Potassium-transporting ATPase A chain	P	1782051	1783757	Plus
AZC_1566	Potassium-transporting ATPase B chain	P	1783781	1785829	Plus
AZC_1567	Potassium-transporting ATPase C chain	P	1785848	1786411	Plus
AZC_1572	Possible Na+/H+ antiporter precursor	P	1793336	1795129	Plus
AZC_1577	Probable RND efflux transporter precursor	P	1798704	1801823	Plus
AZC_1585	Extracellular solute-binding protein, family 3 precursor	P	1808776	1809783	Plus
AZC_1586	Amino acid ABC transporter, permease protein precursor	P	1810113	1811399	Plus
AZC_1587	Amino acid ABC transporter, permease protein, 3-TM region, His/Glu/Gln/Arg/opine	P	1811415	1812812	Plus
AZC_1588	General L-amino acid ABC transporter, ATP-binding protein	P	1812812	1813600	Plus
AZC_1613	Permeases of the major facilitator superfamily	P	1842629	1843855	Plus
AZC_1621	ABC transporter, nucleotide binding/ATPase protein	P	1849823	1851583	Minus
AZC_1623	ABC Fe+3 hydroxamate (Ferrichrome) transporter, fused inner membrane subunits	P	1852660	1854609	Minus
AZC_1624	ABC Fe+3 hydroxamate (Ferrichrome) transporter, periplasmic siderophore binding protein	P	1854635	1855513	Minus
AZC_1625	Ferrichrome-iron transporter, ATP-binding protein	P	1855513	1856298	Minus
AZC_1626	Putative TonB-dependent siderophore receptor	P	1856298	1858445	Minus
AZC_1628	Predicted ATPase (AAA+ superfamily)	P	1859590	1860468	Minus
AZC_1630	Predicted permeases	P	1861408	1862256	Minus
AZC_1637	ABC transporter substrate-binding protein	P	1872182	1873240	Plus
AZC_1643	Putative cation transport P-type ATPase	P	1881580	1883445	Plus
AZC_1687	Lipoprotein releasing system, transmembrane protein, LolC/E family	P	1929511	1930830	Plus
AZC_1688	Lipoprotein-releasing system ATP-binding protein lolD	P	1930830	1931525	Plus
AZC_1716	Similar to TonB protein	P	1964846	1965316	Plus
AZC_1727	Extensin-like protein C-terminus	P	1976781	1977749	Plus
AZC_1729	TonB-dependent siderophore receptor precursor	P	1978763	1981003	Plus
AZC_1735	ABC transporter, nucleotide binding/ATPase protein	P	1986369	1987457	Plus
AZC_1750	Probable HlyC/CorC family of transporters with 2 CBS domains	P	2001058	2002392	Plus
AZC_1756	Divalent cation transporter	P	2005776	2007173	Minus
AZC_1758	Putative urea short-chain amide or branched-chain amino acid uptake	P	2009211	2010512	Plus
AZC_1759	ABC transporter permease protein precursor ABC transporter periplasmic solute-binding protein precursor	P	2010546	2012354	Plus
AZC_1760	ABC transporter permease protein	P	2012363	2013484	Plus
AZC_1761	ABC transporter ATP-binding protein	P	2013494	2014240	Plus
AZC_1762	ABC transporter ATP-binding protein	P	2014713	2015405	Plus
AZC_1781	Twin-arginine translocation pathway signal precursor	P	2038842	2040002	Minus
AZC_1791	Molybdenum-binding protein, N-terminal:Molybdenum-pterin binding protein	P	2049907	2050764	Plus
AZC_1794	Xanthine/uracil permease family protein	P	2052813	2054522	Plus
AZC_1797	Putative 5-oxoprolinase	P	2057351	2059396	Minus
AZC_1799	ABC opine/polyamine transporter, inner membrane subunit	P	2060296	2061087	Minus
AZC_1800	ABC opine/polyamine transporter, inner membrane subunit	P	2061103	2061975	Minus
AZC_1801	ABC opine/polyamine transporter, ATPase subunit	P	2061975	2063081	Minus
AZC_1802	ABC opine/polyamine transporter, periplasmic binding protein	P	2063081	2064124	Minus
AZC_1824	ATPase, E1-E2 type	P	2086116	2088737	Minus
AZC_1828	Sulfite reductase, alpha subunit	P	2090961	2093822	Minus
AZC_1836	Polar amino acid uptake family ABC transporter, periplasmic substrate- binding protein	P	2101358	2102398	Plus
AZC_1837	Polar amino acid uptake family ABC transporter, permease protein	P	2102577	2103332	Plus
AZC_1838	Polar amino acid uptake family ABC transporter, permease protein	P	2103332	2104201	Plus
AZC_1839	Polar amino acid uptake family ABC transporter, ATP-binding protein	P	2104205	2105002	Plus
AZC_1856	Similar to Cyanate permease	P	2122086	2123360	Minus
AZC_1860	Putative membrane transport protein-major facilitator superfamily	P	2127120	2128775	Plus
AZC_1864	Cyclic nucleotide-binding:Ion transport protein	P	2133760	2135073	Plus
AZC_1868	ABC transporter, ATP-binding protein	P	2139315	2140925	Minus
AZC_1869	ABC transporter permease protein	P	2140925	2141800	Minus
AZC_1870	Binding-protein-dependent transport systems inner membrane component	P	2141814	2142752	Minus
AZC_1871	ABC transporter substrate-binding protein	P	2142755	2144329	Minus
AZC_1884	Branched-chain amino acid ABC transporter, periplasmic amino acid binding protein	P	2157968	2159113	Plus
AZC_1885	Putative branched-chain amino acid transport system permease	P	2159190	2160221	Plus
AZC_1886	Putative branched-chain amino acid transport system protein	P	2160228	2162000	Plus
AZC_1887	Putative branched-chain amino acid transport system protein	P	2162000	2162734	Plus
AZC_1896	TRAP dicarboxylate transporter-DctP subuni	P	2172416	2173498	Plus
AZC_1897	TRAP dicarboxylate transporter, DctM subunit	P	2173498	2175366	Plus
AZC_1904	Putative transport protein	P	2181711	2183162	Minus
AZC_1912	Propeptide, PepSY amd peptidase M4	P	2191726	2193120	Minus
AZC_1913	TonB-dependent receptor	P	2193194	2195410	Minus
AZC_1924	Glutamate/aspartate transport ATP-binding protein	P	2226981	2227739	Minus
AZC_1925	Glutamate/aspartate transport system permease protein	P	2227739	2228428	Minus
AZC_1926	Glutamate/aspartate transport system permease protein	P	2228428	2229192	Minus
AZC_1927	Probable amino acid ABC transporter, periplasmic amino acid-binding protein	P	2229244	2230164	Minus
AZC_1942	ABC-type nitrate/sulfonate/bicarbonate transport system, permease	P	2242693	2243568	Minus
AZC_1943	ABC transporter, ATP-binding protein	P	2243595	2244449	Minus
AZC_1944	ABC transporter, substrate-binding protein	P	2244568	2245656	Minus
AZC_1948	Permeases of the major facilitator superfamily	P	2248724	2250223	Plus
AZC_1950	Putative periplasmic substrate-binding transmembrane protein	P	2251335	2252348	Minus
AZC_1951	Similar to ABC-type nitrate/sulfonate/bicarbonate transport system permease component	P	2252458	2253321	Minus
AZC_1952	ABC transporter ATP-binding protein	P	2253335	2254195	Minus
AZC_1956	ABC transporter ATP-binding protein	P	2257074	2258717	Minus
AZC_1957	ABC transporter permease protein	P	2258717	2259562	Minus
AZC_1958	ABC transporter permease protein	P	2259562	2260590	Minus
AZC_1959	ABC transporter substrate-binding protein	P	2260590	2262218	Minus
AZC_1968	Hypothetical transthyretin-like protein	P	2270906	2271262	Plus
AZC_1969	ABC transporter permease protein	P	2271269	2272069	Minus
AZC_1970	ABC transporter permease protein	P	2272082	2273011	Minus
AZC_1971	ABC transporter substrate-binding protein	P	2273201	2274244	Minus
AZC_1972	ABC transporter ATP-binding protein	P	2274270	2275418	Minus
AZC_1977	Probable ABC transporter, ATP-binding component	P	2280447	2281253	Plus
AZC_1978	Probable ABC-type nitrate/sulfonate/bicarbonate transport system, permease component	P	2281253	2282131	Plus
AZC_1979	Probable ABC-type nitrate/sulfonate/bicarbonate transport system, periplasmic component	P	2282172	2283239	Plus
AZC_1982	ABC transporter ATP-binding protein	P	2285155	2286180	Minus
AZC_1983	ABC transporter ATP-binding protein	P	2286180	2287178	Minus
AZC_1984	ABC transporter, permease protein	P	2287178	2288125	Minus
AZC_1985	ABC transporter permease protein	P	2288130	2289101	Minus
AZC_1986	ABC transporter substrate-binding protein	P	2289236	2290819	Minus
AZC_1989	ABC transporter permease protein	P	2293171	2293968	Minus
AZC_1990	ABC transporter permease protein	P	2293968	2294801	Minus
AZC_1991	Spermidine/putrescine ABC transporter, ATP-binding protein	P	2294801	2295904	Minus
AZC_1992	Twin-arginine translocation pathway signal precursor	P	2295911	2297008	Minus
AZC_1994	Amino acid permease-associated region	P	2297978	2299423	Minus
AZC_2008	Voltage gated chloride channel family protein	P	2315710	2317476	Plus
AZC_2011	Oligopeptide ABC transporter ATP-binding protein	P	2319597	2320604	Minus
AZC_2012	Oligopeptide ABC transporter ATP-binding protein	P	2320604	2321596	Minus
AZC_2013	Oligopeptide ABC transporter, permease protein	P	2321596	2322519	Minus
AZC_2014	ABC transporter permease protein	P	2322519	2323457	Minus
AZC_2015	ABC transporter substrate-binding protein	P	2323476	2325074	Minus
AZC_2026	ABC transporter, ATP-binding protein	P	2336540	2338204	Minus
AZC_2027	Probable oligopeptide ABC transporter, permease protein	P	2338204	2339043	Minus
AZC_2028	ABC transporter, permease protein	P	2339043	2339993	Minus
AZC_2029	ABC transporter, substrate binding protein	P	2340071	2341684	Minus
AZC_2045	ABC transporter substrate-binding protein	P	2357659	2359227	Plus
AZC_2046	ABC transporter permease protein	P	2359324	2360298	Plus
AZC_2047	ABC transporter permease protein	P	2360298	2361134	Plus
AZC_2048	ABC transporter ATP-binding protein	P	2361148	2362782	Plus
AZC_2056	ABC transporter substrate-binding protein	P	2370204	2371139	Minus
AZC_2057	ABC transporter, permease protein	P	2371154	2371930	Minus
AZC_2058	ABC transporter, ATP-binding protein	P	2371930	2372694	Minus
AZC_2060	Acyl carrier protein	P	2373520	2373777	Plus
AZC_2068	Efflux protein, LysE family	P	2381458	2382093	Minus
AZC_2070	Amino acid ABC transporter ATP-binding protein	P	2383497	2384225	Minus
AZC_2071	Amino acid ABC transporter permease protein	P	2384225	2384899	Minus
AZC_2072	ABC-type amino acid transport/signal transduction systems, periplasmic component/domain	P	2384993	2385760	Minus
AZC_2077	ABC transporter ATP-binding protein	P	2390501	2392147	Minus
AZC_2078	ABC transporter permease protein	P	2392147	2393031	Minus
AZC_2079	Putative ABC transporter, permease protein	P	2393034	2393972	Minus
AZC_2080	ABC transporter substrate-binding protein	P	2394036	2395868	Minus
AZC_2092	ABC transporter, permease protein	P	2405745	2406509	Plus
AZC_2093	ABC transporter, ATP-binding protein	P	2406516	2407592	Plus
AZC_2094	ABC transport system, substrate-binding exported protein	P	2407592	2408671	Plus
AZC_2095	ABC-type uncharacterized transport system, permease component	P	2408725	2409603	Plus
AZC_2096	Similar to autotransporter	P	2409685	2412756	Minus
AZC_2109	Branched-chain amino acid transport system substrate-binding protein	P	2425904	2427124	Plus
AZC_2110	Branched-chain amino acid ABC transporter, permease protein	P	2427206	2428078	Plus
AZC_2111	Amino acid ABC transporter permease protein	P	2428081	2429049	Plus
AZC_2112	ABC transporter ATP-binding protein	P	2429049	2429795	Plus
AZC_2113	ABC transporter ATP-binding protein	P	2429791	2430489	Plus
AZC_2117	Hydantoin utilization protein A	P	2434585	2436663	Plus
AZC_2211	Probable LacY, proton/sugar symporter	P	2526413	2527573	Plus
AZC_2213	Protein of unknown function DUF140	P	2528569	2529792	Plus
AZC_2214	ATP-binding component of ABC transporter	P	2529803	2530612	Plus
AZC_2215	ABC-type transport system involved in resistance to organic solvents periplasmic component	P	2530629	2531549	Plus
AZC_2216	ABC-type uncharacterized transport system, COG3218	P	2531559	2532182	Plus
AZC_2218	Putative transmembrane protein	P	2532706	2539860	Minus
AZC_2244	Iron compound ABC transporter, permease protein	P	2565601	2567316	Minus
AZC_2245	Iron compound ABC transporter, periplasmic iron compound-binding protein	P	2567333	2568358	Minus
AZC_2246	Bacterioferritin	P	2568597	2569073	Minus
AZC_2247	Bacterioferritin-associated ferredoxin	P	2569197	2569433	Minus
AZC_2265	Possible membrane transport protein	P	2589001	2590854	Plus
AZC_2266	Putative threonine efflux protein	P	2590873	2591547	Plus
AZC_2276	Sulfonate ABC transporter, ATP-binding protein	P	2601062	2601826	Plus
AZC_2277	Sulfonate ABC transporter, periplasmic sulfonate-binding protein	P	2601826	2603028	Plus
AZC_2278	ABC-type nitrate/sulfonate/bicarbonate transport system, permease component	P	2603028	2603846	Plus
AZC_2290	Putative NptA, Na+/phosphate symporter	P	2614504	2616186	Plus
AZC_2313	MgtC/SapB transporter	P	2637638	2638351	Plus
AZC_2327	Homoserine/homoserine lactone/threonine efflux protein	P	2649630	2650238	Minus
AZC_2338	Putative ABC transport protein, substrate-binding component	P	2665291	2666511	Plus
AZC_2350	ABC transporter ATP-binding protein	P	2676087	2676917	Minus
AZC_2351	ABC transporter, periplasmic components	P	2676969	2678030	Minus
AZC_2352	ABC transporter permease protein	P	2678058	2678864	Minus
AZC_2355	Hydantoinase A, Hydantoinase/oxoprolinase	P	2681915	2684005	Minus
AZC_2361	ABC transporter, periplasmic binding protein, putative	P	2689512	2690567	Minus
AZC_2362	ABC transporter permease protein	P	2690591	2691412	Minus
AZC_2363	ABC transporter ATP-binding protein	P	2691412	2692410	Minus
AZC_2368	Molybdenum ABC transporter, periplasmic binding protein	P	2696128	2696937	Plus
AZC_2369	Molybdate ABC transporter, permease protein	P	2697015	2697704	Plus
AZC_2370	Molybdenum import ATP-binding protein modC	P	2697704	2698876	Plus
AZC_2392	MscS Mechanosensitive ion channel	P	2718281	2720620	Minus
AZC_2410	Predicted soluble lytic transglycosylase fused to an ABC-type amino acid-binding protein	U	2737120	2737905	Plus
AZC_2416	Probable C4-dicarboxylate ABC transporter, substrate-binding	P	2744114	2745112	Plus
AZC_2417	Probable C4-dicarboxylate ABC transporter, permease protein	P	2745215	2745781	Plus
AZC_2418	Probable C4-dicarboxylate ABC transporter, permease protein	P	2745788	2747191	Plus
AZC_2425	RND efflux transporter	P	2754900	2758034	Minus
AZC_2426	Secretion protein HlyD	P	2758034	2759206	Minus
AZC_2429	HlyD family secretion protein	P	2760981	2762303	Plus
AZC_2430	Cation/multidrug efflux pump	P	2762303	2765395	Plus
AZC_2431	Cation/multidrug efflux pump	P	2765395	2768670	Plus
AZC_2445	ABC transporter ATP-binding protein	P	2780781	2781815	Plus
AZC_2447	ABC transporter substrate-binding protein	P	2782644	2783693	Plus
AZC_2448	ABC transporter permease protein	P	2783953	2784762	Plus
AZC_2449	ABC transporter permease protein	P	2784762	2785535	Plus
AZC_2455	Polyamine ABC transporter, permease protein	P	2790468	2791271	Minus
AZC_2456	ABC transporter, permease	P	2791274	2792128	Minus
AZC_2457	Twin-arginine translocation pathway signal precursor	P	2792145	2793209	Minus
AZC_2460	Spermidine/putrescine ABC transporter, ATP-binding protein	P	2794888	2795940	Minus
AZC_2461	Spermidine/putrescine ABC transporter permease precursor	P	2795972	2796775	Minus
AZC_2462	ABC transporter, permease protein	P	2796778	2797689	Minus
AZC_2463	Twin-arginine translocation pathway signal precursor	P	2797701	2798819	Minus
AZC_2469	ABC transporter related	P	2805909	2806646	Minus
AZC_2470	ABC transporter related	P	2806646	2807419	Minus
AZC_2471	ABC transporter related	P	2807433	2808254	Minus
AZC_2472	Bacterial periplasmic substrate-binding protein	P	2808254	2809231	Minus
AZC_2475	Extracellular solute-binding protein, family 1 precursor	P	2811685	2812806	Plus
AZC_2476	Spermidine/putrescine ABC transporter ATP-binding subunit	P	2812904	2814013	Plus
AZC_2477	Binding-protein-dependent transport systems inner membrane component	P	2814018	2815787	Plus
AZC_2484	Amino acid ABC transporter, solute-binding protein	P	2820958	2821905	Plus
AZC_2485	ABC transporter ATP-binding protein	P	2821977	2822741	Plus
AZC_2486	Amino acid ABC transporter, permease protein	P	2822752	2823432	Plus
AZC_2487	Amino acid ABC transporter, permease protein	P	2823435	2824097	Plus
AZC_2492	Similar to TauA, ABC-type nitrate/sulfonate/bicarbonate transport systems, periplasmic components	P	2827505	2828596	Plus
AZC_2495	ABC transporter, permease protein	P	2829718	2830515	Plus
AZC_2497	ABC transporter, ATP-binding protein	P	2831348	2832139	Plus
AZC_2502	ABC transporter substrate-binding protein	P	2836478	2837488	Plus
AZC_2503	ABC transporter permease protein	P	2837628	2838494	Plus
AZC_2504	ABC transporter ATP-binding protein	P	2838505	2839257	Plus
AZC_2510	GntT, H+/gluconate symporter and related permeases	P	2844095	2845483	Minus
AZC_2514	Similar to AraJ, Arabinose efflux permease	P	2850505	2851710	Minus
AZC_2522	TRAP dicarboxylate transporter, DctM subunit	P	2859000	2860937	Minus
AZC_2523	Possible TrapT family, dctQ subunit, glutamate transport	P	2860953	2861705	Minus
AZC_2527	AAA ATPase, central region	P	2863740	2865146	Minus
AZC_2579	ABC transport proteins, inner membrane component	P	2905832	2906611	Minus
AZC_2580	ABC transporter ATP-binding protein	P	2906611	2907432	Minus
AZC_2581	ABC-type nitrate/sulfonate/bicarbonate transport systems, periplasmic components	P	2907432	2908520	Minus
AZC_2615	ABC transporter, substrate binding protein	P	2949749	2950540	Plus
AZC_2616	Amino acid ABC transporter, permease protein, 3-TM region, His/Glu/Gln/Arg/opine	P	2950765	2951466	Plus
AZC_2617	Amino acid ABC transporter, permease protein, 3-TM region, His/Glu/Gln/Arg/opine	P	2951473	2952129	Plus
AZC_2618	ABC transporter, nucleotide binding/ATPase protein	P	2952137	2952841	Plus
AZC_2625	ABC transporter substrate-binding protein	P	2959303	2961033	Plus
AZC_2626	ABC transporter substrate-binding protein	P	2961150	2962796	Plus
AZC_2627	ABC transporter permease protein	P	2962809	2963813	Plus
AZC_2628	ABC transporter permease protein	P	2963830	2964729	Plus
AZC_2629	Oligopeptide/dipeptide ABC transporter, ATP-binding protein, C-terminal	P	2964743	2965843	Plus
AZC_2630	Oligopeptide/dipeptide ABC transporter, ATP-binding protein, C-terminal	P	2965843	2966865	Plus
AZC_2640	MFS transporter, phthalate permease family	P	2990058	2991383	Minus
AZC_2644	ABC transporter permease protein	P	2995544	2996416	Minus
AZC_2645	ABC transporter ATP-binding protein	P	2996432	2997259	Minus
AZC_2646	ABC transporter substrate-binding protein	P	2997285	2998298	Minus
AZC_2651	ABC transporter permease protein	P	3003745	3004746	Plus
AZC_2652	Oligopeptide/dipeptide ABC transporter, permease component	P	3004746	3005585	Plus
AZC_2653	Oligopeptide/dipeptide ABC transporter, ATP-binding protein, C-terminal	P	3005588	3007090	Plus
AZC_2654	Oligopeptide ABC transporter ATP-binding protein	P	3006762	3007619	Plus
AZC_2655	ABC transporter, substrate binding protein	P	3007635	3009266	Plus
AZC_2659	ABC transporter, substrate binding protein	P	3012633	3014246	Plus
AZC_2660	ABC transporter, permease protein	P	3014246	3015256	Plus
AZC_2661	ABC transporter, permease protein	P	3015259	3016266	Plus
AZC_2662	Oligopeptide/dipeptide ABC transporter, ATP-binding protein, C-terminal	P	3016269	3017258	Plus
AZC_2663	Oligopeptide/dipeptide ABC transporter, ATP-binding protein, C-terminal	P	3017242	3018189	Plus
AZC_2667	Hydrophobe/amphiphile efflux-1 HAE	P	3023062	3026259	Minus
AZC_2673	C4-dicarboxylate transport protein	P	3031943	3033298	Plus
AZC_2679	ABC-type polar amino acid transport system, ATP-binding protein	P	3037494	3038159	Minus
AZC_2680	Amino acid ABC transporter, permease protein, 3-TM region, His/Glu/Gln/Arg/opine	P	3038203	3038895	Minus
AZC_2681	Amino acid ABC transporter, permease protein, 3-TM region, His/Glu/Gln/Arg/opine	P	3038898	3039569	Minus
AZC_2682	Extracellular solute-binding protein, family 3 precursor	P	3039638	3040444	Minus
AZC_2689	Tripartite ATP-independent periplasmic transporter	P	3047494	3049386	Minus
AZC_2690	TRAP dicarboxylate transporter-DctP subunit:Twin-arginine translocation pathway signal precursor	P	3049409	3050422	Minus
AZC_2694	Oligopeptide/dipeptide ABC transporter, ATP-binding protein, C-terminal	P	3054037	3055035	Minus
AZC_2695	Oligopeptide/dipeptide ABC transporter, ATP-binding protein, C-terminal	P	3055035	3055997	Minus
AZC_2696	Peptide ABC transporter, permease protein	P	3056000	3056836	Minus
AZC_2697	Peptide/opine/nickel uptake family ABC transporter, permease	P	3056836	3057780	Minus
AZC_2698	ABC transporter, substrate binding protein	P	3057819	3059348	Minus
AZC_2702	TonB-dependent siderophore receptor	P	3063723	3065879	Plus
AZC_2714	ABC transporter, periplasmic binding protein	P	3082317	3083315	Plus
AZC_2715	ABC transporter, ATP-binding protein	P	3083322	3084119	Plus
AZC_2716	ABC transporter permease protein	P	3084115	3084951	Plus
AZC_2722	ABC transporter permease protein	P	3091728	3092561	Plus
AZC_2723	ABC transporter permease protein	P	3092574	3093368	Plus
AZC_2724	ABC transporter substrate-binding protein	P	3093404	3094462	Plus
AZC_2725	ABC transporter ATP-binding protein	P	3094462	3095526	Plus
AZC_2733	ABC transporter permease protein	P	3103054	3103887	Plus
AZC_2734	ABC transporter ATP-binding protein	P	3103887	3104654	Plus
AZC_2735	ABC transporter substrate-binding protein	P	3104666	3105496	Plus
AZC_2737	ABC transporter substrate-binding protein	P	3106437	3108017	Plus
AZC_2743	High-affinity Fe2+/Pb2+ permease	P	3114277	3115137	Minus
AZC_2757	ABC transporter related	P	3133558	3135438	Minus
AZC_2759	Similar to Major facilitator superfamily	P	3136621	3137871	Minus
AZC_2788	Hypothetical metabolite transport protein	P	3168338	3169780	Minus
AZC_2791	ABC transporter related	P	3171466	3172167	Minus
AZC_2792	ABC transporter related	P	3172167	3172979	Minus
AZC_2793	ABC transporter permease protein	P	3172979	3174955	Minus
AZC_2794	ABC transporter substrate-binding protein	P	3175041	3176273	Minus
AZC_2813	Basic membrane lipoprotein	P	3198287	3199291	Minus
AZC_2820	ABC transporter, transmembrane region	P	3208320	3210158	Plus
AZC_2835	Divalent cation transporter	P	3228247	3229668	Minus
AZC_2853	Predicted permeases	P	3247042	3247977	Minus
AZC_2858	Permeases of the major facilitator superfamily	P	3254628	3256127	Plus
AZC_2868	ABC-type branched-chain amino acid transport systems, ATPase component	P	3266183	3266890	Minus
AZC_2869	ABC-type branched-chain amino acid transport systems, ATPase component	P	3266886	3267593	Minus
AZC_2870	ABC-type branched-chain amino acid transport system, permease component	P	3267583	3268569	Minus
AZC_2871	ABC-type branched-chain amino acid transport system, permease component	P	3268583	3269452	Minus
AZC_2872	ABC-type branched-chain amino acid transport system, periplasmic component	P	3269535	3270704	Minus
AZC_2879	Permeases of the major facilitator superfamily	P	3280349	3281689	Plus
AZC_2899	Cation efflux protein	P	3309492	3310439	Plus
AZC_2907	ABC-type uncharacterized transport system, ATPase component	P	3320216	3321226	Minus
AZC_2908	ABC transporter, ATP-binding protein	P	3321226	3322194	Minus
AZC_2909	ABC transporter, permease protein	P	3322194	3323069	Minus
AZC_2910	ABC transporter, permease protein	P	3323072	3324040	Minus
AZC_2913	ABC-type dipeptide transport system, periplasmic component	P	3325461	3327050	Plus
AZC_2923	Acetone carboxylase beta subunit	P	3340117	3342267	Minus
AZC_2932	Permeases of the major facilitator superfamily	P	3353376	3354587	Plus
AZC_2935	AAA ATPase, central region:ATPase associated with various cellular activities	P	3356257	3357180	Minus
AZC_2940	Predicted Na+-dependent transporter	P	3362336	3363373	Minus
AZC_2942	Branched-chain amino acid ABC transporter, permease protein	P	3364090	3365004	Plus
AZC_2943	Branched-chain amino acid ABC transporter, permease protein	P	3365007	3366446	Plus
AZC_2944	ABC-type uncharacterized transport system, ATPase component	P	3366446	3367354	Plus
AZC_2945	Amino acid ABC transporter, ATP-binding protein	P	3367354	3368070	Plus
AZC_2947	Amino acid ABC transporter, substrate-binding protein	P	3368578	3369786	Plus
AZC_2962	Potassium efflux system protein	P	3382816	3384714	Plus
AZC_2968	Predicted permease	P	3390367	3391419	Minus
AZC_2970	Long-chain fatty acid transport protein	P	3393276	3394748	Minus
AZC_2975	Similar to sterol carrier protein	P	3401142	3401447	Plus
AZC_2978	General substrate transporter:Major facilitator superfamily MFS	P	3403147	3404496	Plus
AZC_2983	Cation-transporting ATPase	P	3409781	3412381	Minus
AZC_2987	ABC transporter, ATP-binding protein	P	3415762	3416424	Plus
AZC_2993	ABC-type dipeptide/oligopeptide/nickel transport systems, permease protein	P	3421755	3422645	Minus
AZC_2994	ABC transporter permease protein	P	3422645	3423562	Minus
AZC_2995	ABC transporter periplasmic binding protein	P	3423742	3425265	Minus
AZC_2996	ABC transporter ATP-binding protein	P	3425309	3427192	Minus
AZC_3000	ABC transport system, solute-binding protein	P	3430445	3431662	Plus
AZC_3001	ABC transport system, permease protein	P	3431742	3432809	Plus
AZC_3002	ABC transport system, permease protein	P	3432812	3433693	Plus
AZC_3003	ABC transport system, ATP-binding protein	P	3433693	3434451	Plus
AZC_3005	ABC transport system, ATP-binding protein	P	3436010	3436702	Plus
AZC_3008	Similar to Na+/phosphate symporter	P	3439436	3441046	Minus
AZC_3014	C4-dicarboxylate transport protein	P	3446958	3448295	Plus
AZC_3016	Integral membrane protein TerC	P	3448715	3449683	Minus
AZC_3032	Chromate transport protein ChrA	P	3464881	3465447	Plus
AZC_3033	Chromate transport protein ChrA	P	3465447	3465974	Plus
AZC_3036	Probable Ca2+/H+ antiporter	P	3466883	3468061	Minus
AZC_3039	Similar to AgaF of Agrobacterium tumefaciens	P	3470681	3472750	Plus
AZC_3041	Twin-arginine translocation pathway signal precursor	P	3474516	3476075	Plus
AZC_3042	Peptide ABC transporter, permease protein	P	3476654	3477604	Plus
AZC_3043	Oligopeptide/dipeptide ABC transporter, ATP-binding protein	P	3477604	3479475	Plus
AZC_3044	Peptide ABC transporter, ATP-binding protein	P	3479475	3480497	Plus
AZC_3076	ABC-type nitrate/sulfonate/bicarbonate transport system, ATPase component	P	3516321	3517643	Minus
AZC_3077	Probable ABC transporter nitrate permease	P	3517658	3519403	Minus
AZC_3081	Similar to Trk-type K+ transport systems membrane components	P	3522551	3523954	Minus
AZC_3082	Probable TRK system potassium uptake protein	P	3523967	3525340	Minus
AZC_3098	Predicted ATPase	P	3545004	3550265	Minus
AZC_3100	putative transmembrane protein	P	3550702	3550956	Minus
AZC_3106	Phosphate transport system permease protein 1	P	3557909	3558739	Plus
AZC_3114	Conserved hypothetical membrane spanning protein	P	3566322	3567611	Plus
AZC_3160	ABC transporter, substrate-binding protein, aliphatic sulphonates	P	3615428	3616393	Plus
AZC_3161	Putative alkanesulfonate transport system permease protein	P	3616393	3617241	Plus
AZC_3162	ATPas	P	3617241	3618026	Plus
AZC_3163	ABC transporter, substrate-binding protein, aliphatic sulphonates precursor	P	3618096	3619067	Plus
AZC_3164	ABC transporter permease protein	P	3619075	3619905	Plus
AZC_3168	Sulfate ester transporter, permease component	P	3623079	3623873	Minus
AZC_3169	Sulfate ester transport system permease protein	P	3623885	3624760	Minus
AZC_3170	Sulfate ester transport system substrate-binding protein	P	3624774	3625883	Minus
AZC_3171	Sulfate ester transport system substrate-binding protein	P	3625894	3626970	Minus
AZC_3173	ABC nitrate/sulfonate/bicarbonate family transporter, ATPase subunit	P	3628352	3629149	Minus
AZC_3177	Putative sulfate ester transport system substrate-binding protein precursor	P	3632595	3633668	Plus
AZC_3191	Probable substrate-binding protein	P	3650105	3651394	Plus
AZC_3192	ABC transporter permease protein	P	3651484	3652401	Plus
AZC_3193	ABC transporter permease protein	P	3652401	3653342	Plus
AZC_3194	ABC transporter ATP-binding protein	P	3653342	3654094	Plus
AZC_3195	ABC transporter ATP-binding protein	P	3654097	3654813	Plus
AZC_3199	Uncharacterized ABC-type transport system, periplasmic component/surface lipoprotein	P	3657356	3658498	Plus
AZC_3200	Putative ABC-transporter ATP-binding protein	P	3658584	3660098	Plus
AZC_3201	ABC transporter permease 1	P	3660103	3661200	Plus
AZC_3202	ABC transporter, permease protein 2	P	3661208	3662128	Plus
AZC_3206	Probable ABC transporter, transmembrane region:ABC transporter:Peptidase C39, bacteriocin processing	P	3666010	3668205	Plus
AZC_3207	Probable ABC-type bacteriocin/lantibiotic exporters, contain an N-terminal double-glycine peptidase domain	P	3668205	3671078	Plus
AZC_3210	ABC-type branched-chain amino acid transport systems, periplasmic component	P	3674488	3675735	Minus
AZC_3224	Probable 4-methylmuconolactone Major Facilitator Family (MFS) transporter	P	3695062	3696345	Plus
AZC_3237	ABC-type cobalamin/Fe3+-siderophores transport systems, ATPase components	P	3732238	3733068	Minus
AZC_3240	TonB-dependent siderophore receptor precursor	P	3735087	3737549	Plus
AZC_3244	Efflux transporter inner membrane protein	P	3740672	3742087	Minus
AZC_3248	Ferrichrome-binding periplasmic protein precursor	P	3748885	3749898	Plus
AZC_3249	ABC type hydroxamate-dependent iron uptake, with duplicated permease domains precursor	P	3749945	3751897	Plus
AZC_3277	Major facilitator superfamily precursor	P	3783455	3784648	Minus
AZC_3280	Extracellular solute-binding protein, family 3 precursor	P	3787571	3788371	Minus
AZC_3281	ABC transporter	P	3788458	3789183	Minus
AZC_3282	Amino acid ABC transporter, permease protein, 3-TM region, His/Glu/Gln/Arg/opine	P	3789170	3789820	Minus
AZC_3283	Amino acid ABC transporter, permease protein, 3-TM region, His/Glu/Gln/Arg/opine	P	3789834	3790514	Minus
AZC_3295	Manganese transport protein	P	3806174	3807511	Plus
AZC_3300	Possible TrapT family, dctQ subunit, C4-dicarboxylate transport precursor	P	3812497	3813072	Plus
AZC_3301	TrapT family, dctM subunit, C4-dicarboxylate transport precursor	P	3813072	3814421	Plus
AZC_3305	Hydrophobe/amphiphile efflux-1 HAE1	P	3821832	3825038	Minus
AZC_3311	Similar to ATP-binding protein of ABC transporter	P	3833238	3833480	Minus
AZC_3313	ATP-binding protein of ABC transporter	P	3835440	3837251	Minus
AZC_3328	ExpD1, Putative ABC transporter protein, fused ATP-binding and membrane-spanning components	P	3854220	3855938	Minus
AZC_3336	C4-dicarboxylate large membrane transport protein	P	3862777	3864054	Minus
AZC_3337	Similar to TRAP-type C4-dicarboxylate transport system small permease component	P	3864075	3864638	Minus
AZC_3338	C4-dicarboxylate-binding protein	P	3864714	3865742	Minus
AZC_3343	ABC transporter, periplasmic substrate-binding protein	P	3870712	3871896	Plus
AZC_3344	ABC transporter, ATP-binding protein	P	3872010	3873083	Plus
AZC_3345	ABC transporter, membrane spanning protein	P	3873083	3873982	Plus
AZC_3346	ABC transporter, permease protein	P	3873989	3874828	Plus
AZC_3353	C4-dicarboxylate transport protein	P	3881867	3883186	Minus
AZC_3358	Similar to ABC-type molybdate transport system periplasmic component	P	3887021	3887887	Plus
AZC_3362	Twin-arginine translocation pathway signal precursor	P	3890416	3891504	Minus
AZC_3383	Conserved hypothetical protein, ABC transporter related	Z1	3912411	3913019	Plus
AZC_3397	Phosphonate ABC transporter, ATP-binding component, PhnK protein precursor	P	3927238	3928014	Plus
AZC_3398	ATP-binding component of phosphonate transport, HisP-like nucleotide binding protein; PhnL	P	3928014	3928769	Plus
AZC_3400	Probable Phosphonates transport ATP-binding protein; PhnN	P	3929939	3930514	Plus
AZC_3408	ATPas	P	3936048	3937727	Plus
AZC_3457	Cation efflux protein	P	3973328	3974365	Minus
AZC_3515	TRAP dicarboxylate transporter-DctP subunit precursor	P	4034411	4035502	Minus
AZC_3517	Spermidine/putrescine ABC transporter, permease protein	P	4037735	4038547	Minus
AZC_3518	Spermidine/putrescine ABC transporter, permease component I protein	P	4038547	4039461	Minus
AZC_3519	Spermidine/putrescine ABC transporter ATP-binding subunit	P	4039475	4040638	Minus
AZC_3567	Probable Amino acid transporters	P	4094044	4095597	Plus
AZC_3614	FeS assembly ATPase SufC	P	4143120	4143872	Minus
AZC_3622	Probable bacterioferritin	P	4154521	4155030	Plus
AZC_3633	Possible oxalate/formate antiporter	P	4170479	4171804	Minus
AZC_3634	Putative oxalate:formate antiporter	P	4172259	4173557	Minus
AZC_3646	Possible peptide transport system substrate-binding protein	P	4184822	4186459	Plus
AZC_3677	Putative Chromate transporter	P	4223032	4224417	Minus
AZC_3690	Acr family transport protein	P	4236273	4239407	Plus
AZC_3691	ABC transporter, ATP-binding protein	P	4239717	4240844	Plus
AZC_3692	Putative ABC transporter, permease protein	P	4240840	4241511	Plus
AZC_3733	Sulfate ABC transporter, permease protein CysT	P	4285378	4286196	Plus
AZC_3734	Sulfate ABC transporter, permease protein CysW	P	4286204	4287067	Plus
AZC_3738	Cation efflux protein precursor	P	4289249	4290199	Minus
AZC_3740	Putative oxalate:formate antiporter	P	4291979	4293292	Plus
AZC_3754	TonB-dependent siderophore receptor	P	4306784	4309276	Minus
AZC_3755	ABC transporter, ATPase subunit	P	4309319	4310179	Plus
AZC_3756	Putative cobalt transport system permease protein	P	4310179	4310823	Plus
AZC_3763	Possible ABC transporter permeases	P	4316234	4318771	Minus
AZC_3764	ABC transporter, ATPase subunit	P	4318771	4319496	Minus
AZC_3768	ABC transporter	P	4322375	4323994	Plus
AZC_3774	Oligopeptide ABC transporter permease protein	P	4328612	4329529	Plus
AZC_3775	Oligopeptide ABC transporter permease protein	P	4329536	4330384	Plus
AZC_3777	Oligopeptide ABC transporter	P	4331578	4332597	Plus
AZC_3778	Peptide ABC transporter, ATP-binding protein	P	4332597	4333514	Plus
AZC_3779	Probable Extracellular solute-binding protein, family 5 precursor	P	4333538	4335034	Plus
AZC_3781	Probable RebB like protein	P	4337613	4337831	Plus
AZC_3782	Probable RebB like protein	P	4337990	4338289	Plus
AZC_3783	Probable RebB like protein	P	4338477	4338704	Plus
AZC_3786	Probable RebB like protein	P	4339595	4339906	Plus
AZC_3790	ABC transporter, ATPase subunit	P	4343549	4345219	Minus
AZC_3796	putative transmembrane nitrile hydratase	P	4350873	4351220	Minus
AZC_3802	L-lysine exporter, putative	P	4355728	4356330	Minus
AZC_3812	NodJ, member of the two-components ABC-transporters family	U	4365997	4366758	Minus
AZC_3870	Putative Amino acid ABC transporter, periplasmic solute-binding protein	P	4421097	4422032	Plus
AZC_3871	Putative ABC amino acid transporter, permease/substrate-binding protein	P	4422032	4422712	Plus
AZC_3872	Putative Amino acid ABC transporter, permease protein	P	4422717	4423421	Plus
AZC_3874	Amino acid ABC transporter ATP-binding protein	P	4424932	4425678	Plus
AZC_3875	Amino acid ABC transporter, ATP-binding protein	P	4425690	4426448	Plus
AZC_3885	Putative urea/short-chain amide transport system ATP-binding protein	P	4437075	4437785	Minus
AZC_3886	ATPas	P	4437781	4438494	Minus
AZC_3887	Inner-membrane translocator	P	4438497	4439549	Minus
AZC_3888	Putative permease of ABC transporter	P	4439563	4440432	Minus
AZC_3889	Putative urea/short-chain amide transport system substrate-binding protein precursor	P	4440535	4441770	Minus
AZC_3894	Probable ABC transporter, periplasmic substrate binding protein	P	4446361	4447383	Minus
AZC_3895	Probable permease of ABC transporter	P	4447426	4448196	Minus
AZC_3896	ABC transporter, nucleotide binding/ATPase protein	P	4448196	4449017	Minus
AZC_3899	ABC transporter, substrate binding protein	P	4451319	4452389	Minus
AZC_3910	Hydrophobe/amphiphile efflux-1 HAE1	P	4466671	4469847	Minus
AZC_3926	Probable ABC transporter ATP-binding protein in ntrA/rpoN 5'region	P	4489265	4490107	Minus
AZC_3988	ABC-type siderophore export system, fused ATPase and permease components	P	4554862	4556580	Plus
AZC_3995	ABC transporter ATP-binding protein	P	4563260	4563976	Plus
AZC_4010	Putative amino acid efflux protein, LysE family	P	4576039	4576692	Minus
AZC_4017	AFG1-like ATPase	P	4585049	4586188	Minus
AZC_4023	TRAP-type mannitol/chloroaromatic compound transport system, large permease component	P	4592543	4593982	Plus
AZC_4025	Potassium uptake protein TrkH	P	4594463	4595956	Plus
AZC_4034	Phosphate transport system permease protein 1	P	4602498	4603319	Minus
AZC_4035	Phosphate transport system permease protein 2	P	4603390	4604220	Minus
AZC_4036	Phosphate ABC transporter, permease protein PstC	P	4604238	4605212	Minus
AZC_4037	Periplasmic phosphate binding protein	P	4605421	4606533	Minus
AZC_4041	Potassium uptake protein	P	4610051	4612159	Plus
AZC_4067	PTS system Hpr kinase	P	4638417	4638869	Plus
AZC_4075	Amino acid ABC transporter ATP-binding protein	P	4645775	4646476	Minus
AZC_4076	Amino acid ABC transporter ATP-binding protein	P	4646472	4647200	Minus
AZC_4077	Amino acid ABC transporter permease protein	P	4647200	4648180	Minus
AZC_4078	Amino acid ABC transporter permease protein	P	4648183	4649058	Minus
AZC_4079	Putative branched-chain amino acid transport system substrate-binding protein precursor	P	4649093	4650388	Minus
AZC_4102	Putative ATP-binding component of ABC transporter	P	4671901	4672587	Minus
AZC_4103	ABC transporter ATP-binding protein	P	4672602	4673366	Minus
AZC_4104	ABC transporter permease protein	P	4673382	4674494	Minus
AZC_4105	Putative branched-chain amino acid transport system permease protein	P	4674510	4675433	Minus
AZC_4106	Amide-urea binding protein precursor	P	4675705	4677060	Minus
AZC_4112	ABC transporter, duplicated ATPase domains	P	4685079	4686941	Plus
AZC_4129	ABC transporter, nucleotide binding/ATPase protein	P	4709406	4710107	Minus
AZC_4130	Amino acid ABC transporter, permease protein, 3-TM region, His/Glu/Gln/Arg/opine	P	4710112	4710768	Minus
AZC_4131	Amino acid ABC transporter, permease protein, 4-TM region, His/Glu/Gln/Arg/opine	P	4710768	4711439	Minus
AZC_4132	Probable amino acid ABC transporter, substrate-binding protein	P	4711550	4712461	Minus
AZC_4185	Transglutaminase-like	P	4764922	4765896	Plus
AZC_4208	ABC transporter ATP-binding protein	P	4796253	4797311	Plus
AZC_4209	Twin-arginine translocation pathway signal precursor	P	4797524	4798834	Plus
AZC_4210	Similar to ABC-type sugar transport systems permease components	P	4798941	4800062	Plus
AZC_4211	Putative sugar uptake ABC transporter permease protein	P	4800065	4801033	Plus
AZC_4214	Similar to Na+/phosphate symporter	P	4802258	4803904	Minus
AZC_4218	Similar to ABC-type uncharacterized transport system periplasmic component precursor	P	4806468	4807487	Minus
AZC_4226	Ammonium transporter, AmtB	P	4817138	4818616	Minus
AZC_4250	Permeases of the drug/metabolite transporter (DMT) superfamily	P	4842795	4843670	Minus
AZC_4251	L-lactate transport precursor	P	4844003	4845661	Plus
AZC_4264	Similar to Uncharacterized transmembrane protein conserved in bacteria	P	4858209	4859546	Plus
AZC_4294	Heavy metal translocating P-type ATPase	P	4884025	4886769	Plus
AZC_4324	Permease precursor	P	4913865	4914953	Minus
AZC_4325	Putative permease precursor	P	4914963	4916123	Minus
AZC_4344	Predicted AcpP, Acyl carrier protein	P	4937337	4937696	Minus
AZC_4373	ABC transporter ATP-binding protein	P	4965763	4966527	Minus
AZC_4374	ABC transporter permease protein	P	4966535	4967344	Minus
AZC_4375	ABC transporter substrate-binding protein	P	4967365	4968381	Minus
AZC_4385	Hemin-binding periplasmic protein HmuT precursor	P	4977886	4978908	Plus
AZC_4386	Putative hemin transport system permease transmembrane protein	P	4978908	4979996	Plus
AZC_4387	ABC transporter	P	4980004	4980789	Plus
AZC_4391	Probable ATP-binding/permease fusion ABC transporter	P	4983404	4986124	Plus
AZC_4392	Putative ABC-2 type transport system permease protein	P	4986129	4987247	Plus
AZC_4394	Putative sn-glycerol 3-phosphate transport system; periplasmic binding protein precursor	P	4988682	4990016	Plus
AZC_4395	Glycerol-3-phosphate ABC transporter, permease protein precursor	P	4990101	4990982	Plus
AZC_4396	Probable sn-glycerol-3-phosphate transmembrane ABC transporter protein precursor	P	4990985	4991848	Plus
AZC_4397	Possible taurine transport system protein precursor	P	4992124	4993296	Plus
AZC_4398	Possible TauC, ABC-type nitrate/sulfonate/bicarbonate transport system, permease component	P	4993686	4994498	Plus
AZC_4399	ABC transporter, ATP-binding protein	P	4994498	4995313	Plus
AZC_4405	Amino acid ABC transporter, permease protein, 3-TM region, His/Glu/Gln/Arg/opine	P	5002391	5003062	Plus
AZC_4406	Amino acid ABC transporter, permease protein, 3-TM region, His/Glu/Gln/Arg/opine	P	5003078	5003728	Plus
AZC_4407	Putative ABC transporter, periplasmic solute-binding protein	P	5003802	5004614	Plus
AZC_4408	Amino acid ABC transporter, ATP-binding protein	P	5004754	5005629	Plus
AZC_4422	Similar to Periplasmic protein involved in polysaccharide export	P	5019752	5020747	Minus
AZC_4433	Putative TonB-dependent receptor protein	P	5036513	5039008	Plus
AZC_4435	Probable substrate-binding protein	P	5040449	5041615	Minus
AZC_4459	Cytochrome c-type biogenesis protein CcmB	P	5071556	5072221	Minus
AZC_4460	Heme exporter protein CcmA	P	5072439	5073101	Minus
AZC_4507	Major facilitator superfamily (MFS) transporter	P	5127266	5128705	Minus
AZC_4511	ABC-type branched-chain amino acid transport systems, ATPase component	P	5135199	5136110	Plus
AZC_4512	ABC-type branched-chain amino acid transport systems, ATPase component	P	5136106	5136807	Plus
AZC_4513	ABC transporter substrate-binding protein precursor	P	5136865	5138088	Plus
AZC_4514	Putative branched-chain amino acid transport permease	P	5138259	5139137	Plus
AZC_4515	Possible ABC transporter, permease protein precursor	P	5139148	5140140	Plus
AZC_4520	Putative efflux protein	P	5145006	5145971	Plus
AZC_4521	ABC transporter ATP-binding protein	P	5145971	5146939	Plus
AZC_4522	Nitrate ABC transporter permease protein	P	5146939	5148072	Plus
AZC_4532	TrapT dctQ-M fusion permease, dicarboxylate transport	P	5157853	5159745	Minus
AZC_4533	TRAP dicarboxylate transporter-DctP subunit:Twin-arginine translocation pathway signal precursor	P	5159754	5160770	Minus
AZC_4559	Cation efflux protein	P	5187707	5188591	Plus
AZC_4584	ABC transporter substrate-binding protein	P	5213036	5214013	Minus
AZC_4585	ABC transporter substrate-binding protein	P	5214162	5215445	Minus
AZC_4586	ABC-type branched-chain amino acid transport system, permease component	P	5215536	5216603	Minus
AZC_4587	ABC transporter permease protein	P	5216606	5217631	Minus
AZC_4589	ABC transporter ATP-binding protein	P	5220128	5221009	Minus
AZC_4616	Uncharacterized cation transport protein ChaC	P	5248249	5249007	Minus
AZC_4624	Permeases	P	5258758	5260173	Plus
AZC_4631	Putative polysaccharide export protein	P	5268274	5269764	Minus
AZC_4668	Type I secretion system ATPase, PrtD	P	5309483	5311306	Minus
AZC_4689	DoxD-like family protein	P	5332445	5332849	Plus
AZC_4695	Putative Sodium/sulphate symporter	P	5338085	5339494	Minus
AZC_4713	Phosphate/sulphate permeases	P	5362099	5363712	Plus
